# Supplementary material for: Genome-resolved insight into the reservoir of antibiotic resistance genes in aquatic microbial community
Source: Sci Rep. 2022 Dec 6;12:21047. doi: 10.1038/s41598-022-25026-3 (PMC9726936; doi:10.1038/s41598-022-25026-3)
Supplement: Supplementary file 3 — Supplementary Information 3. [file 41598_2022_25026_MOESM3_ESM.zip]

Archive with 3 entries (3 files):
- Supplementary-Data-S1/B-Lactamases.align.fas
- Supplementary-Data-S1/B-Lactamases.fasta
- Supplementary-Data-S1/B-Lactamases.ml.tree
