# Supplementary material for: Genome-resolved insight into the reservoir of antibiotic resistance genes in aquatic microbial community
Source: Sci Rep. 2022 Dec 6;12:21047. doi: 10.1038/s41598-022-25026-3 (PMC9726936; doi:10.1038/s41598-022-25026-3)
Supplement: Supplementary file 3 — Supplementary Information 3. [file 41598_2022_25026_MOESM3_ESM.zip › Supplementary-Data-S1/B-Lactamases.ml.tree]

((((((((((((((((((((((((((((((('ag:7726509-3 TEM-39 beta-lactamase class A TEM-39':0.00000089,'ag:AAT46414 TEM-125 beta-lactamase class A TEM-125':0.00352990)0.3200:0.00000089,'ag:AAF05612 TEM-78 beta-lactamase class A TEM-78':0.00353174)0.4300:0.00353488,('ag:8067742-2 TEM-35 beta-lactamase class A TEM-35':0.00000000,'ag:ABQ00181 TEM-158 beta-lactamase class A TEM-158':0.00000089)0.1000:0.00000089)0.0200:0.00330372,('ag:7726509-1 TEM-37 beta-lactamase class A TEM-37':0.00000089,('ag:8067742-3 TEM-36 beta-lactamase class A TEM-36':0.00000000,('ag:ABI74448 TEM-151 beta-lactamase class A TEM-151':0.00353863,'ag:ABI74447 TEM-152 beta-lactamase class A TEM-152':0.00000089)0.4000:0.00000089)0.1300:0.00353122)0.0600:0.00323747)0.0200:0.00053034,'ag:AAL29436 TEM-84 beta-lactamase class A TEM-84':0.00000000)0.0600:0.00353176,('ag:AAQ98890 TEM-122 beta-lactamase class A TEM-122':0.00000089,('ag:12384377-1 TEM-103 beta-lactamase class A TEM-103':0.00353505,(('ag:CAA64682 TEM-45 beta-lactamase class A TEM-45':0.00000000,'ag:AAL29435 TEM-83 beta-lactamase class A TEM-83':0.00353518)0.3300:0.00340140,('ag:AAL29434 TEM-82 beta-lactamase class A TEM-82':0.00000000,('ag:7726509-2 TEM-38 beta-lactamase class A TEM-38':0.00000089,'ag:ADP20705 TEM-182 beta-lactamase class A TEM-182':0.00707153)0.2400:0.00353430)0.0800:0.00343210)0.0700:0.00023608)0.0000:0.00000089)0.3400:0.00353318)0.0000:0.00000000,(('ag:AGE11905 TEM-34 beta-lactamase class A TEM-34':0.00352850,'ag:8585729-1 TEM-40 beta-lactamase class A TEM-40':0.00000089)0.0300:0.00323488,('ag:AAF05614 TEM-77 beta-lactamase class A TEM-77':0.00353996,(('ag:ADL13944 TEM-33 beta-lactamase class A TEM-33':0.00000000,'ag:AIF78090 TEM-210 beta-lactamase class A TEM-210':0.00353425)0.0600:0.00000000,('ag:ACP18864 TEM-169 beta-lactamase class A TEM-169':0.00353567,('ag:AAM15527 TEM-80 beta-lactamase class A TEM-80':0.00353864,'ag:AAL29433 TEM-81 beta-lactamase class A TEM-81':0.00000000)0.5300:0.00353656)0.0000:0.00000000)0.0100:0.00000089)0.0300:0.00330106)0.0000:0.00052996)0.0000:0.00000089,(('ag:8257123-1 TEM-32 beta-lactamase class A TEM-32':0.00000000,'ag:ABM54869 TEM-159 beta-lactamase class A TEM-159':0.00352675)0.2600:0.00353053,('ag:AIW68620 TEM-220 beta-lactamase class A TEM-220':0.00352927,('ag:AAT45742 TEM-126 beta-lactamase class A TEM-126':0.00352832,'ag:CAG25427 TEM-135 beta-lactamase class A TEM-135':0.00000000)0.1300:0.00000000)0.1700:0.00000089)0.1100:0.00353235)0.0000:0.00000089,('ag:ADR71220 TEM-183 beta-lactamase class A TEM-183':0.00000089,('ag:AAB59737 TEM-1 beta-lactamase class A TEM-1':0.00000000,(('ag:AAR89359 TEM-128 beta-lactamase class A TEM-128':0.00352935,'ag:ABX71157 TEM-164 beta-lactamase class A TEM-164':0.00707570)0.0200:0.00104603,('ag:AET99222 TEM-186 beta-lactamase class A TEM-186':0.00352891,('ag:AAK30619 TEM-90 beta-lactamase class A TEM-90':0.00353689,'ag:AEQ59620 TEM-192 beta-lactamase class A TEM-192':0.00353270)0.0100:0.00000000)0.0000:0.00000000)0.0000:0.00104603)0.0000:0.00000000)0.0000:0.00000089)0.0000:0.00000000,('ag:10543745-2 TEM-57 beta-lactamase class A TEM-57':0.00353130,('ag:AAX56615 TEM-141 beta-lactamase class A TEM-141':0.00353189,('ag:AAR89358 TEM-127 beta-lactamase class A TEM-127':0.00353017,('ag:AAQ95605 TEM-116 beta-lactamase class A TEM-116':0.00353001,'ag:21947397-1 TEM-181 beta-lactamase class A TEM-181':0.00000000)0.5400:0.00353136)0.0000:0.00000089)0.0000:0.00000000)0.0000:0.00000000)0.0000:0.00000089,('ag:CAC67290 TEM-95 beta-lactamase class A TEM-95':0.00000089,'ag:CAA65888 TEM-178 beta-lactamase class A TEM-178':0.02159786)0.4600:0.00352956)0.0000:0.00000089,('ag:AAA25053 TEM-12 beta-lactamase class A TEM-12':0.00000000,'ag:ACO07310 TEM-154 beta-lactamase class A TEM-154':0.00353422)0.1000:0.00000000)0.0000:0.00000089,(('ag:AAD45935 TEM-59 beta-lactamase class A TEM-59':0.00354426,'ag:AAF05613 TEM-76 beta-lactamase class A TEM-76':0.00000089)0.3500:0.00353796,((((('ag:CAA38429 TEM-2 beta-lactamase class A TEM-2':0.00000000,'ag:2506109-1 TEM-7 beta-lactamase class A TEM-7':0.00000089)0.0400:0.00000000,'ag:AAW66604 TEM-11 beta-lactamase class A TEM-11':0.00000089)0.0500:0.00000000,('ag:10543745-1 TEM-44 beta-lactamase class A TEM-44':0.00205558,('ag:10543745-3 TEM-65 beta-lactamase class A TEM-65':0.00000000,'ag:AAD33116 TEM-67 beta-lactamase class A TEM-67':0.00353814)0.4700:0.00194473)0.2300:0.00306717)0.0400:0.00000000,'ag:ABM54870 TEM-160 beta-lactamase class A TEM-160':0.00353777)0.0100:0.00353380,('ag:8067742-1 TEM-31 beta-lactamase class A TEM-31':0.00194371,(('ag:CAD24670 TEM-30 beta-lactamase class A TEM-30':0.00000000,'ag:9559800-1 TEM-58 beta-lactamase class A TEM-58':0.00352441)0.3400:0.00000000,('ag:8585729-2 TEM-41 beta-lactamase class A TEM-41':0.00352794,('ag:AAF05611 TEM-79 beta-lactamase class A TEM-79':0.00353266,('ag:9371365-1 TEM-51 beta-lactamase class A TEM-51':0.00234508,'ag:AAD22539 TEM-54 beta-lactamase class A TEM-54':0.00271536)0.0300:0.00201209)0.5700:0.00000000)0.4800:0.00000000)0.0000:0.00205450)0.1000:0.00306555)0.0000:0.00000089)0.0000:0.00000000)0.0000:0.00000089,((((((((((('ag:CAA46345 TEM-24 beta-lactamase class A TEM-24':0.00000000,'ag:AAQ75087 TEM-121 beta-lactamase class A TEM-121':0.00353540)0.3800:0.00000000,'ag:CBJ06718 TEM-177 beta-lactamase class A TEM-177':0.00708142)0.2500:0.00353342,'ag:AAS89984 TEM-114 beta-lactamase class A TEM-114':0.00000000)0.2400:0.00353269,('ag:2550326-1 TEM-5 beta-lactamase class A TEM-5':0.00000000,'ag:AAV83795 TEM-136 beta-lactamase class A TEM-136':0.00353687)0.3400:0.00000000)0.1100:0.00353144,'ag:AAC72362 TEM-10 beta-lactamase class A TEM-10':0.00000000)0.0400:0.00000000,('ag:2665644-1 TEM-61 beta-lactamase class A TEM-61':0.00000089,'ag:ABG77582 TEM-155 beta-lactamase class A TEM-155':0.00000000)0.2000:0.00353380)0.0300:0.00000000,'ag:CAL08007 TEM-137 beta-lactamase class A TEM-137':0.00000000)0.0000:0.00000000,('ag:AAC32891 TEM-28 beta-lactamase class A TEM-28':0.00000000,'ag:AAR84298 TEM-132 beta-lactamase class A TEM-132':0.00353047)0.1700:0.00000089)0.0000:0.00104603,('ag:BAB16308 TEM-91 beta-lactamase class A TEM-91':0.00353234,'ag:CAJ17558 TEM-144 beta-lactamase class A TEM-144':0.00000000)0.3900:0.00104603)0.0100:0.00000000,'ag:AEQ59621 TEM-191 beta-lactamase class A TEM-191':0.00000000)0.0000:0.00000089,('ag:CAA76796 TEM-29 beta-lactamase class A TEM-29':0.00000089,((((('ag:AAK17194 TEM-63 beta-lactamase class A TEM-63':0.00000000,'ag:AAR10958 TEM-131 beta-lactamase class A TEM-131':0.00353051)0.4700:0.00353359,'ag:AAS19171 TEM-133 beta-lactamase class A TEM-133':0.00000000)0.2000:0.00353313,'ag:AAD22538 TEM-53 beta-lactamase class A TEM-53':0.00000000)0.0800:0.00000000,'ag:AAN04881 TEM-115 beta-lactamase class A TEM-115':0.00000000)0.0800:0.00000000,(('ag:CAC43229 TEM-85 beta-lactamase class A TEM-85':0.00000000,'ag:CAC43230 TEM-86 beta-lactamase class A TEM-86':0.00353406)0.4000:0.00000089,('ag:12878521-1 TEM-102 beta-lactamase class A TEM-102':0.00000000,(('ag:AAN05028 TEM-75 beta-lactamase class A TEM-75':0.00000000,'ag:ADM61585 TEM-187 beta-lactamase class A TEM-187':0.00353790)0.2700:0.00000000,(('ag:10543745-5 TEM-73 beta-lactamase class A TEM-73':0.00194516,'ag:10543745-6 TEM-74 beta-lactamase class A TEM-73':0.00205603)0.5300:0.00306786,('ag:AAL68923 TEM-110 beta-lactamase class A TEM-110':0.00000000,(('ag:CAA71323 TEM-48 beta-lactamase class A TEM-48':0.00000000,'ag:CAA71324 TEM-49 beta-lactamase class A TEM-49':0.00354061)0.2800:0.00000089,('ag:7840586-1 TEM-25 beta-lactamase class A TEM-25':0.00000000,('ag:CDR98216 TEM-4 beta-lactamase class A TEM-4':0.00000000,'ag:CAC85661 TEM-94 beta-lactamase class A TEM-94':0.00353575)0.4000:0.00353531)0.1300:0.00000000)0.1600:0.00000089)0.0300:0.00000000)0.0300:0.00000089)0.0000:0.00000000)0.0000:0.00000000)0.1100:0.00353498)0.0200:0.00353044)0.0000:0.00000000)0.0000:0.00000000)0.0000:0.00000089,((((('ag:CAA71322 TEM-47 beta-lactamase class A TEM-47':0.00000000,'ag:CAB92324 TEM-68 beta-lactamase class A TEM-68':0.00354071)0.2900:0.00000000,'ag:CAA66659 TEM-42 beta-lactamase class A TEM-42':0.00708067)0.2300:0.00353452,'ag:AAL03985 TEM-71 beta-lactamase class A TEM-71':0.00000000)0.0900:0.00000000,'ag:AFN21551 TEM-19 beta-lactamase class A TEM-19':0.00000089)0.0000:0.00000000,('ag:AAS89982 TEM-112 beta-lactamase class A TEM-112':0.00353243,(('ag:AAO85882 TEM-120 beta-lactamase class A TEM-120':0.00000000,'ag:AEL17198 TEM-188 beta-lactamase class A TEM-188':0.00000000)0.2300:0.00353042,('ag:CAA76793 TEM-20 beta-lactamase class A TEM-20':0.00000000,('ag:AAF19151 TEM-72 beta-lactamase class A TEM-72':0.00353163,'ag:CAC85660 TEM-93 beta-lactamase class A TEM-93':0.00000000)0.2700:0.00000000)0.1300:0.00353235)0.0000:0.00000089)0.0000:0.00000089)0.0000:0.00000089)0.0000:0.00000089,('ag:AAN05029 TEM-118 beta-lactamase class A TEM-118':0.00000000,('ag:7726515-1 TEM-27 beta-lactamase class A TEM-27':0.00000089,('ag:2073111-1 TEM-13 beta-lactamase class A TEM-13':0.00353597,'ag:ACR22829 TEM-168 beta-lactamase class A TEM-168':0.00000000)0.1500:0.00000000)0.0100:0.00000089)0.1100:0.00353452)0.0000:0.00353271,('ag:CAO98721 TEM-15 beta-lactamase class A TEM-15':0.00000089,'ag:AAW47922 TEM-138 beta-lactamase class A TEM-138':0.00354030)0.2300:0.00000089)0.0000:0.00000000,'ag:9174192-1 TEM-50 beta-lactamase class A TEM-50':0.00707961)0.0000:0.00000000,'ag:CAA74912 TEM-17 beta-lactamase class A TEM-17':0.00000000)0.0000:0.00000000,('ag:CAG34105 TEM-129 beta-lactamase class A TEM-129':0.00000000,('ag:9624494-1 TEM-60 beta-lactamase class A TEM-60':0.00353369,('ag:CAA46346 TEM-16 beta-lactamase class A TEM-16':0.00000089,('ag:2073111-2 TEM-18 beta-lactamase class A TEM-18':0.00000089,(('ag:CAA76794 TEM-21 beta-lactamase class A TEM-21':0.00000000,'ag:10639384-1 TEM-56 beta-lactamase class A TEM-56':0.00000000)0.3200:0.00353508,('ag:AAK71474 TEM-89 beta-lactamase class A TEM-89':0.00354062,('ag:AAS79107 TEM-134 beta-lactamase class A TEM-134':0.00000089,('ag:CAA46344 TEM-8 beta-lactamase class A TEM-8':0.00000085,('ag:AAZ23494 TEM-139 beta-lactamase class A TEM-139':0.00353080,('ag:10543745-4 TEM-66 beta-lactamase class A TEM-66':0.00353394,('ag:AFN69127 TEM-199 beta-lactamase class A TEM-199':0.00353534,('ag:CAA45828 TEM-3 beta-lactamase class A TEM-3':0.00000000,'ag:CAA76795 TEM-22 beta-lactamase class A TEM-22':0.00353919)0.0400:0.00000000)0.0300:0.00000000)0.0400:0.00000000)0.0500:0.00000000)0.0000:0.00000000)0.0100:0.00000000)0.0300:0.00000089)0.0000:0.00000089)0.0000:0.00000000)0.0000:0.00000000)0.0000:0.00000089)0.0200:0.00104603)0.0000:0.00104603,('ag:1416892-1 TEM-26 beta-lactamase class A TEM-26':0.00000000,('ag:CAA41038 TEM-6 beta-lactamase class A TEM-6':0.00000000,'ag:AAT46413 TEM-109 beta-lactamase class A TEM-109':0.00353502)0.1400:0.00000000)0.0200:0.00000000)0.0000:0.00353313,('ag:ABC96711 TEM-149 beta-lactamase class A TEM-149':0.00000000,('ag:AAC32889 TEM-43 beta-lactamase class A TEM-43':0.00000044,('ag:AGA83484 TEM-153 beta-lactamase class A TEM-153':0.00353225,(('ag:AAG44570 TEM-87 beta-lactamase class A TEM-87':0.00353799,'ag:AAF66653 TEM-92 beta-lactamase class A TEM-92':0.00000000)0.3300:0.00353242,('ag:AAS89983 TEM-113 beta-lactamase class A TEM-113':0.00353241,('ag:CAA73933 TEM-52 beta-lactamase class A TEM-52':0.00000000,'ag:AAK14792 TEM-88 beta-lactamase class A TEM-88':0.00352991)0.1400:0.00000000)0.1200:0.00000000)0.0000:0.00000000)0.0200:0.00000089)0.0100:0.00000000)0.0400:0.00000000)0.9700:0.21326152,(((((((('ag:CAA28198 LEN-1 beta-lactamase class A LEN-1':0.01095405,'ag:CAP12351 LEN-23 beta-lactamase class A LEN-23':0.00357973)0.1000:0.00357269,'ag:AQL16015 LEN-13 beta-lactamase class A LEN-13':0.00000089)0.0400:0.00356134,('ag:AAK69830 LEN-2 beta-lactamase class A LEN-2':0.00355018,'ag:CAP12352 LEN-24 beta-lactamase class A LEN-24':0.00355983)0.0500:0.00000000)0.0500:0.00354718,'ag:CAP12350 LEN-22 beta-lactamase class A LEN-22':0.00356225)0.0100:0.00354583,'ag:CAP12349 LEN-21 beta-lactamase class A LEN-21':0.00355851)0.1300:0.00430679,('ag:AAZ79401 LEN-17 beta-lactamase class A LEN-17':0.00000089,('ag:CAP12346 LEN-18 beta-lactamase class A LEN-18':0.00355839,('ag:CAP12347 LEN-19 beta-lactamase class A LEN-19':0.00355842,'ag:CAP12348 LEN-20 beta-lactamase class A LEN-20':0.00355185)0.1100:0.00000089)0.1000:0.00355232)0.1100:0.00634679)0.8300:0.01299568,'ag:AEY11240 LEN-26 beta-lactamase class A LEN-26':0.02467005)0.9000:0.04403224,(('ag:CAI30650 SHV-61 beta-lactamase class A SHV-61':0.00000000,'ag:ACM04459 SHV-109 beta-lactamase class A SHV-109':0.00349201)0.6200:0.00349592,(((((('ag:AAN04884 SHV-42 beta-lactamase class A SHV-42':0.00349278,'ag:ABA60809 SHV-89 beta-lactamase class A SHV-89':0.00000000)0.4000:0.00349373,'ag:AAF37209 SHV-25 beta-lactamase class A SHV-25':0.00000000)0.4300:0.00349885,'ag:AEX99752 SHV-142 beta-lactamase class A SHV-142':0.00000000)0.1000:0.00000000,'ag:CAJ47131 SHV-76 beta-lactamase class A SHV-76':0.00349353)0.1700:0.00349447,'ag:AFW16978 SHV-168 beta-lactamase class A SHV-168':0.00701620)0.0000:0.00000000,((((((((((((((('ag:CAJ47134 SHV-79 beta-lactamase class A SHV-79':0.00349331,'ag:CAJ47136 SHV-81 beta-lactamase class A SHV-81':0.00348958)0.1800:0.00000000,'ag:CAI30651 SHV-62 beta-lactamase class A SHV-62':0.00349500)0.0100:0.00000000,'ag:CAA66729 SHV-11 beta-lactamase class A SHV-11':0.00000000)0.0000:0.00000000,'ag:AAY42633 SHV-70 beta-lactamase class A SHV-70':0.00349377)0.0000:0.00000000,'ag:AFQ23962 SHV-156 beta-lactamase class A SHV-156':0.00699469)0.0000:0.00000000,('ag:ABH04327 SHV-92 beta-lactamase class A SHV-92':0.00349525,'ag:CAQ03508 SHV-108 beta-lactamase class A SHV-108':0.00000000)0.5200:0.00349500)0.0000:0.00000000,'ag:CAQ03507 SHV-107 beta-lactamase class A SHV-107':0.00349447)0.0000:0.00000000,'ag:AAN04882 SHV-40 beta-lactamase class A SHV-40':0.00349839)0.0000:0.00000000,'ag:CAJ47129 SHV-74 beta-lactamase class A SHV-74':0.00349339)0.0000:0.00000000,'ag:ABC54571 SHV-85 beta-lactamase class A SHV-85':0.00349019)0.0000:0.00000000,('ag:AFQ23965 SHV-159 beta-lactamase class A SHV-159':0.00349873,('ag:CAJ47132 SHV-77 beta-lactamase class A SHV-77':0.00349292,'ag:AFQ23963 SHV-157 beta-lactamase class A SHV-157':0.00349834)0.6700:0.00000089)0.0000:0.00000000)0.0000:0.00000000,'ag:CAJ47135 SHV-80 beta-lactamase class A SHV-80':0.00349339)0.0000:0.00000000,'ag:AFQ23964 SHV-158 beta-lactamase class A SHV-158':0.00349447)0.0000:0.00000000,'ag:CAJ47137 SHV-82 beta-lactamase class A SHV-82':0.00699357)0.0000:0.00000089,(((((((('ag:AAF64386 SHV-18 beta-lactamase class A SHV-18':0.00000089,'ag:ACI22621 SHV-105 beta-lactamase class A SHV-105':0.00349596)0.0500:0.00000089,('ag:AAT75225 SHV-30 beta-lactamase class A SHV-30':0.00000000,'ag:AAK64187 SHV-34 beta-lactamase class A SHV-34':0.00350066)0.5300:0.00000089)0.0000:0.00000089,'ag:AAA87176 SHV-7 beta-lactamase class A SHV-7':0.00000089)0.2300:0.00349860,'ag:AFQ23960 SHV-154 beta-lactamase class A SHV-154':0.00000000)0.0500:0.00000000,('ag:AFQ23968 SHV-162 beta-lactamase class A SHV-162':0.00348727,'ag:AFQ23969 SHV-163 beta-lactamase class A SHV-163':0.00348991)0.1800:0.00000000)0.0600:0.00000089,'ag:AAG17550 SHV-14 beta-lactamase class A SHV-14':0.00349859)0.0100:0.00000000,('ag:AFQ23955 SHV-149 beta-lactamase class A SHV-149':0.00698075,('ag:AFQ23957 SHV-151 beta-lactamase class A SHV-151':0.00348781,'ag:AFQ23967 SHV-161 beta-lactamase class A SHV-161':0.00000000)0.3300:0.00000000)0.3700:0.00000000)0.1000:0.00349576,(('ag:AFQ23954 SHV-148 beta-lactamase class A SHV-148':0.00000000,'ag:AFQ23961 SHV-155 beta-lactamase class A SHV-155':0.00000089)0.3000:0.00349510,(((((((('ag:CAA39164 SHV-5 beta-lactamase class A SHV-5':0.00000000,'ag:AAO53445 SHV-46 beta-lactamase class A SHV-46':0.00349771)0.0800:0.00000000,'ag:17913717-1 SHV-90 beta-lactamase class A SHV-90':0.00349339)0.0200:0.00000000,('ag:AAB37395 SHV-9 beta-lactamase class A SHV-9':0.00000000,'ag:9087500-1 SHV-10 beta-lactamase class A SHV-10':0.00349841)0.9900:0.01055636)0.0200:0.00000000,'ag:AAF34336 SHV-22 beta-lactamase class A SHV-22':0.00349575)0.0100:0.00000000,'ag:15081091-1 SHV-23 beta-lactamase class A SHV-23':0.00700354)0.0000:0.00000000,('ag:AFQ23970 SHV-165 beta-lactamase class A SHV-165':0.00350436,('ag:AFQ23966 SHV-160 beta-lactamase class A SHV-160':0.00349978,('ag:ADE08533 SHV-129 beta-lactamase class A SHV-129':0.00701007,('ag:CAA66733 SHV-12 beta-lactamase class A SHV-12':0.00000000,'ag:ADE58494 SHV-128 beta-lactamase class A SHV-128':0.01050051)0.2400:0.00000000)0.1500:0.00000000)0.1900:0.00000000)0.0000:0.00000000)0.0200:0.00000089,'ag:AAP33454 SHV-31 beta-lactamase class A SHV-31':0.00000000)0.0000:0.00000000,('ag:17913717-2 SHV-91 beta-lactamase class A SHV-91':0.00348945,(('ag:ACB73258 SHV-56 beta-lactamase class A SHV-56':0.00000089,'ag:CAJ32371 SHV-84 beta-lactamase class A SHV-84':0.00000089)0.3500:0.00349118,(((('ag:CAJ47126 SHV-71 beta-lactamase class A SHV-71':0.00000000,'ag:BAM28879 SHV-167 beta-lactamase class A SHV-167':0.00354356)0.6600:0.00349531,('ag:CAJ47127 SHV-72 beta-lactamase class A SHV-72':0.00350244,'ag:CAJ47128 SHV-73 beta-lactamase class A SHV-73':0.00000089)0.2700:0.00349148)0.0000:0.00000089,'ag:AAL79576 SHV-38 beta-lactamase class A SHV-38':0.00000089)0.0300:0.00349332,(('ag:CAJ47130 SHV-75 beta-lactamase class A SHV-75':0.00349415,'ag:ANN24025 SHV-194 beta-lactamase class A SHV-194':0.00349405)0.0000:0.00000089,('ag:ABX71158 SHV-104 beta-lactamase class A SHV-104':0.00349576,('ag:AAN04883 SHV-41 beta-lactamase class A SHV-41':0.00350464,('ag:AFQ23953 SHV-147 beta-lactamase class A SHV-147':0.00698979,('ag:CAQ03504 SHV-99 beta-lactamase class A SHV-99':0.00349872,('ag:CAJ47138 SHV-83 beta-lactamase class A SHV-83':0.00349829,('ag:CAQ03503 SHV-98 beta-lactamase class A SHV-98':0.00351422,((('ag:2694955-1 SHV-4 beta-lactamase class A SHV-4':0.00000089,'ag:AAP82228 SHV-44 beta-lactamase class A SHV-44':0.00000000)0.0200:0.00000089,'ag:P30896 SHV-3 beta-lactamase class A SHV-3':0.00000000)0.2900:0.00350033,((('ag:CAI10727 SHV-55 beta-lactamase class A SHV-55':0.00000089,'ag:CAQ03506 SHV-106 beta-lactamase class A SHV-106':0.00000000)0.3300:0.00000085,'ag:CAQ03505 SHV-100 beta-lactamase class A SHV-100':0.00000089)0.2800:0.00348958,((('ag:AAF34333 SHV-19 beta-lactamase class A SHV-19':0.00000000,'ag:AAF34334 SHV-20 beta-lactamase class A SHV-20':0.00000000)0.1200:0.00000089,'ag:AAF34335 SHV-21 beta-lactamase class A SHV-21':0.00349284)0.3100:0.00349241,((((('ag:AAD37413 SHV-2 beta-lactamase class A SHV-2':0.00000000,'ag:AFQ23959 SHV-153 beta-lactamase class A SHV-153':0.00349331)0.0800:0.00000000,'ag:AFQ23958 SHV-152 beta-lactamase class A SHV-152':0.00348804)0.0300:0.00000000,'ag:CAA37813 SHV-2a beta-lactamase class A SHV-2a':0.00000089)0.0400:0.00000000,('ag:ABS72342 SHV-102 beta-lactamase class A SHV-102':0.00000000,('ag:AAD43815 SHV-13 beta-lactamase class A SHV-13':0.00000000,'ag:AAG49894 SHV-29 beta-lactamase class A SHV-29':0.00349575)0.3300:0.00000000)0.2100:0.00000089)0.0000:0.00000089,(('ag:AAF36719 SHV-26 beta-lactamase class A SHV-26':0.00000000,'ag:CAI30649 SHV-60 beta-lactamase class A SHV-60':0.00000089)0.4200:0.00349339,((('ag:AAK69828 SHV-32 beta-lactamase class A SHV-32':0.00348786,'ag:BAF99008 SHV-110 beta-lactamase class A SHV-110':0.00000089)0.0800:0.00000000,'ag:AAG01039 SHV-27 beta-lactamase class A SHV-27':0.00000000)0.4800:0.00349326,('ag:AAS98184 SHV-49 beta-lactamase class A SHV-49':0.00349462,('ag:AAC98092 SHV-16 beta-lactamase class A SHV-16':0.00700699,('ag:AAP03063 SHV-48 beta-lactamase class A SHV-48':0.00349169,('ag:ABS72351 SHV-103 beta-lactamase class A SHV-103':0.00349118,(((('ag:CAA71948 SHV-6 beta-lactamase class A SHV-6':0.00307720,'ag:BAA84973 SHV-24 beta-lactamase class A SHV-24':0.00071285)0.6000:0.00320382,'ag:AAB51384 SHV-8 beta-lactamase class A SHV-8':0.00349043)0.5800:0.00000089,('ag:AAD37412 SHV-1 beta-lactamase class A SHV-1':0.00000089,'ag:AAL40899 SHV-43 beta-lactamase class A SHV-43':0.00699402)0.0000:0.00000089)0.0000:0.00000089,('ag:ABV72593 SHV-101 beta-lactamase class A SHV-101':0.00349873,('ag:CAJ47133 SHV-78 beta-lactamase class A SHV-78':0.00348958,('ag:BAF95849 SHV-111 beta-lactamase class A SHV-111':0.00348947,('ag:AFQ23956 SHV-150 beta-lactamase class A SHV-150':0.00349332,('ag:AAK69829 SHV-33 beta-lactamase class A SHV-33':0.00348947,'ag:AAO66446 SHV-57 beta-lactamase class A SHV-57':0.00349592)0.1200:0.00000000)0.0300:0.00000000)0.0200:0.00000000)0.0100:0.00000000)0.0000:0.00000000)0.0000:0.00000000)0.0000:0.00000000)0.0000:0.00000000)0.0000:0.00000000)0.0000:0.00000000)0.0000:0.00000000)0.0000:0.00000000)0.0000:0.00000000)0.0000:0.00000000)0.0000:0.00000000)0.0000:0.00000000)0.0000:0.00000000)0.0000:0.00000000)0.0000:0.00000000)0.0000:0.00000000)0.0000:0.00000000)0.0000:0.00000000)0.0000:0.00000000)0.0000:0.00000089)0.0000:0.00000000)0.0000:0.00000089)0.0000:0.00000000)0.0000:0.00000000)0.0000:0.00000089)0.0000:0.00000000)0.0100:0.00000000)0.7900:0.03199852)0.9400:0.21553231)0.6700:0.05748407,('ag:ABK58097 LAP-1 beta-lactamase class A LAP-1':0.00000000,'ag:ABV89601 LAP-2 beta-lactamase class A LAP-2':0.00348540)0.9900:0.31251069)0.9500:0.27906839,((casp40.61-GHFBJIFD_00366:0.00000089,casp150.148-JKEJJGBH_00119:0.00333481)1.0000:0.48767935,((((('ag:AFI72872 CARB-14 beta-lactamase class A CARB-14':0.00328964,'ag:CCW43444 CARB-16 beta-lactamase class A CARB-16':0.00000000)0.2500:0.00000000,'ag:AAO59455 CARB-8 beta-lactamase class A CARB-8':0.00328669)0.2800:0.00000000,'ag:ACJ61335 CARB-10 beta-lactamase class A CARB-10':0.00989333)0.4200:0.00328577,'ag:AAF61417 CARB-5 beta-lactamase class A CARB-5':0.00000089)1.0000:0.37441616,('ag:AAC09015 AER-1 beta-lactamase class A AER-1':0.53680058,(((('ag:KHF12803 CARB-44 beta-lactamase class A CARB-44':0.00346659,'ag:KED80204 CARB-46 beta-lactamase class A CARB-46':0.00346706)0.2200:0.00000089,'ag:KHF09587 CARB-45 beta-lactamase class A CARB-45':0.00694977)0.3200:0.00346409,('ag:AIL92326 CARB-17 beta-lactamase class A CARB-17':0.00346496,'ag:AGQ96135 CARB-20 beta-lactamase class A CARB-20':0.00000000)0.5700:0.00000089)1.0000:0.41271560,(('ag:AAM74565 CARB-7 beta-lactamase class A CARB-7':0.00316056,'ag:AAP22374 CARB-9 beta-lactamase class A CARB-9':0.00689564)0.9000:0.03884439,('ag:AAD19217 CARB-6 beta-lactamase class A CARB-6':0.00360854,('ag:AAC09012 CARB-4 beta-lactamase class A CARB-4':0.11616453,('ag:AAB19430 CARB-3 beta-lactamase class A CARB-3':0.00000089,('ag:BAA24531 CARB-12 beta-lactamase class A CARB-12':0.01697779,('ag:AAK96394 CARB-1 beta-lactamase class A CARB-1':0.00338229,('ag:AAA25741 CARB-2 beta-lactamase class A CARB-2':0.00000000,'ag:AAG23870 CARB-11 beta-lactamase class A CARB-11':0.00337400)0.3200:0.00000000)0.2400:0.00000000)0.3400:0.00337633)0.9600:0.02410978)0.3000:0.02481854)0.5900:0.06304588)0.9900:0.36346836)0.8700:0.19532984)0.6400:0.11744197)0.6900:0.11458780)0.5500:0.10845658)0.9100:0.20207497,((('ag:ACV69996 BEL-2 beta-lactamase class A BEL-2':0.00358684,'ag:ACT09140 BEL-3 beta-lactamase class A BEL-3':0.00358373)0.3900:0.00000000,'ag:AAZ04368 BEL-1 beta-lactamase class A BEL-1':0.00000000)1.0000:0.35665709,('ag:AOE46846 GES-32 beta-lactamase class A GES-32':0.03250140,('ag:AMY16492 GES-31 beta-lactamase class A GES-31':0.00000089,((('ag:BAD06399 GES-3 beta-lactamase class A GES-3':0.00000000,'ag:BAD08689 GES-4 beta-lactamase class A GES-4':0.00347224)0.4000:0.00347897,'ag:AAF28763 GES-7 beta-lactamase class A GES-7':0.00000000)0.0100:0.00000000,(('ag:AAK58421 GES-2 beta-lactamase class A GES-2':0.00347042,'ag:ACZ54536 GES-13 beta-lactamase class A GES-13':0.00000089)0.3500:0.00348209,('ag:ACS73598 GES-10 beta-lactamase class A GES-10':0.01048756,('ag:AFU25739 GES-22 beta-lactamase class A GES-22':0.00347256,('ag:ADP21506 GES-12 beta-lactamase class A GES-12':0.00347091,((((('ag:AAF27723 GES-1 beta-lactamase class A GES-1':0.00000000,'ag:AAK18183 GES-8 beta-lactamase class A GES-8':0.00349522)0.1800:0.00347478,'ag:ACS44714 GES-11 beta-lactamase class A GES-11':0.00000000)0.0000:0.00000000,'ag:AAY43207 GES-9 beta-lactamase class A GES-9':0.00346997)0.0100:0.00000000,'ag:AEZ05107 GES-19 beta-lactamase class A GES-19':0.00346728)0.0200:0.00000000,('ag:ADC91899 GES-14 beta-lactamase class A GES-14':0.00000000,('ag:AEZ05108 GES-20 beta-lactamase class A GES-20':0.00346472,('ag:AAR97271 GES-6 beta-lactamase class A GES-6':0.00346847,('ag:AAR97270 GES-5 beta-lactamase class A GES-5':0.00000000,'ag:AEX59144 GES-18 beta-lactamase class A GES-18':0.00346561)0.1500:0.00000000)0.0600:0.00000000)0.1100:0.00346472)0.0600:0.00346609)0.0000:0.00000000)0.0000:0.00000000)0.0100:0.00347531)0.0100:0.00348074)0.0000:0.00000089)0.1100:0.00347800)0.4300:0.01739547)1.0000:0.42297030)0.9700:0.44685188)0.4100:0.09578940,((casp40.75-BGPOMPEL_02839:0.00000000,casp150.119-KIBDMIMN_02996:0.00000000)1.0000:1.00222337,('ag:CAB51471 ACI-1 beta-lactamase class A ACI-1':0.86448929,(((((((((('ag:ACS35345 KPC-10 beta-lactamase class A KPC-10':0.00346467,'ag:ADH95186 KPC-11 beta-lactamase class A KPC-11':0.00346990)0.0100:0.00000089,'ag:ACL01102 KPC-4 beta-lactamase class A KPC-4':0.00000089)0.0000:0.00000000,'ag:ABY91240 KPC-5 beta-lactamase class A KPC-5':0.00000000)0.0700:0.00346942,'ag:ACB71165 KPC-6 beta-lactamase class A KPC-6':0.00000000)0.0000:0.00000000,('ag:AAG13410 KPC-1 beta-lactamase class A KPC-1':0.00346306,('ag:AAK70220 KPC-2 beta-lactamase class A KPC-2':0.00000089,'ag:ANY26940 KPC-26 beta-lactamase class A KPC-26':0.00346693)0.1300:0.00000089)0.1300:0.00000000)0.0100:0.00000000,('ag:AGF70638 KPC-15 beta-lactamase class A KPC-15':0.01055217,('ag:AAL05630 KPC-3 beta-lactamase class A KPC-3':0.00000000,('ag:ACE62798 KPC-7 beta-lactamase class A KPC-7':0.00347419,'ag:ACM91559 KPC-9 beta-lactamase class A KPC-9':0.00000089)0.0500:0.00000000)0.1600:0.00000089)0.0100:0.00346843)0.2800:0.00346541,'ag:AGJ01154 KPC-17 beta-lactamase class A KPC-17':0.00000089)0.2500:0.00346218,'ag:AGJ01153 KPC-16 beta-lactamase class A KPC-16':0.00000089)1.0000:0.29827924,((('ag:CAA82281 SME-1 beta-lactamase class A SME-1':0.00336675,'ag:AAS92558 SME-3 beta-lactamase class A SME-3':0.00336243)0.6500:0.00336987,'ag:AAG29813 SME-2 beta-lactamase class A SME-2':0.00000089)1.0000:0.15729160,('ag:AME15649 IMI-5 beta-lactamase class A IMI-5':0.16927890,(('ag:ACX71212 IMI-3 beta-lactamase class A IMI-3':0.00338602,'ag:AME15652 IMI-6 beta-lactamase class A IMI-6':0.00000000)0.9300:0.01444789,('ag:AAA93461 IMI-1 beta-lactamase class A IMI-1':0.00338086,('ag:ABA00479 IMI-2 beta-lactamase class A IMI-2':0.00338207,'ag:AOZ61019 IMI-9 beta-lactamase class A IMI-9':0.00676573)0.2200:0.00000089)0.7300:0.00266915)0.9600:0.05135166)1.0000:0.17332073)0.9800:0.25027114)0.9500:0.17001300,(casp15.175-EBJODPFO_00650:0.54569650,((((((((('ag:AAL78277 OXY-1-2 beta-lactamase class A OXY-1-2':0.00340797,'ag:AAL78275 OXY-1-3 beta-lactamase class A OXY-1-3':0.00000000)0.5000:0.00340557,'ag:AAA25084 OXY-1-1 beta-lactamase class A OXY-1-1':0.00000000)0.2800:0.00000000,'ag:AAL78276 OXY-1-4 beta-lactamase class A OXY-1-4':0.00341523)0.3600:0.00000000,'ag:CAB42615 OXY-1-6 beta-lactamase class A OXY-1-6':0.00681147)0.2500:0.00000000,('ag:CAI43424 OXY-6-3 beta-lactamase class A OXY-6-3':0.00340000,('ag:CAI43421 OXY-6-1 beta-lactamase class A OXY-6-1':0.00000000,'ag:CAI43423 OXY-6-2 beta-lactamase class A OXY-6-2':0.00000000)0.5100:0.00000000)0.8900:0.01022364)0.5300:0.00388599,'ag:CAI43416 OXY-5-1 beta-lactamase class A OXY-5-1':0.01334506)0.9800:0.03858951,('ag:AAL17873 OXY-2-8 beta-lactamase class A OXY-2-8':0.00000000,('ag:AAL78278 OXY-2-6 beta-lactamase class A OXY-2-6':0.00000000,('ag:AAL79541 OXY-2-2 beta-lactamase class A OXY-2-2':0.00340578,('ag:AAL78281 OXY-2-3 beta-lactamase class A OXY-2-3':0.00298919,('ag:CAG34107 OXY-2-5 beta-lactamase class A OXY-2-5':0.00340177,'ag:CAG34106 OXY-2-14 beta-lactamase class A OXY-2-14':0.00000000)0.4800:0.00167015)0.6500:0.00217375)0.5900:0.00341109)0.7700:0.00679563)1.0000:0.05694913)0.4300:0.01008028,'ag:AAN28732 OXY-3-1 beta-lactamase class A OXY-3-1':0.04414120)0.9800:0.11239852,(((((((((((('ag:CAA63263 CTX-M-2 beta-lactamase class A CTX-M-2':0.00000000,'ag:ACS32293 CTX-M-74 beta-lactamase class A CTX-M-74':0.00334359)0.0400:0.00000000,'ag:CAD99181 CTX-M-31 beta-lactamase class A CTX-M-31':0.00334061)0.0400:0.00000000,'ag:ACY74743 CTX-M-92 beta-lactamase class A CTX-M-92':0.00334040)0.0200:0.00000000,'ag:ADM08178 CTX-M-97 beta-lactamase class A CTX-M-97':0.00334273)0.0300:0.00000000,'ag:ACS32294 CTX-M-75 beta-lactamase class A CTX-M-75':0.00333682)0.0400:0.00000000,('ag:AEW46676 CTX-M-131 beta-lactamase class A CTX-M-131':0.00000000,('ag:ABN48311 CTX-M-56 beta-lactamase class A CTX-M-56':0.00334081,('ag:AAZ14955 CTX-M-43 beta-lactamase class A CTX-M-43':0.00000089,'ag:BAA07082 CTX-M-44 beta-lactamase class A CTX-M-44':0.00000089)0.5100:0.00334728)0.4300:0.00000089)0.0500:0.00000000)0.0700:0.00000000,'ag:CAC95175 CTX-M-20 beta-lactamase class A CTX-M-20':0.00334993)0.0100:0.00000000,'ag:ABD73290 CTX-M-59 beta-lactamase class A CTX-M-59':0.00334661)0.3100:0.00333957,'ag:AFH88134 CTX-M-124 beta-lactamase class A CTX-M-124':0.00333957)0.4100:0.00000000,'ag:AAC32890 CTX-M-5 beta-lactamase class A CTX-M-5':0.01007725)0.4200:0.00319026,('ag:CAA06311 CTX-M-6 beta-lactamase class A CTX-M-6':0.00398696,('ag:CAA74573 CTX-M-4 beta-lactamase class A CTX-M-4':0.01006009,'ag:CAA06312 CTX-M-7 beta-lactamase class A CTX-M-7':0.00334113)0.9500:0.00959634)0.8300:0.01020139)0.9900:0.07429793,((((((('ag:AAM70498 CTX-M-25 beta-lactamase class A CTX-M-25':0.00000000,'ag:ACR56321 CTX-M-89 beta-lactamase class A CTX-M-89':0.00000000)0.5100:0.00000089,('ag:AAX54694 CTX-M-39 beta-lactamase class A CTX-M-39':0.00000000,'ag:CBW46935 CTX-M-100 beta-lactamase class A CTX-M-100':0.00000000)0.1900:0.00000089)0.1600:0.00000000,('ag:AAN75444 CTX-M-26 beta-lactamase class A CTX-M-26':0.00336756,'ag:AAY43008 CTX-M-41 beta-lactamase class A CTX-M-41':0.00677658)0.0900:0.00000000)0.3700:0.00336450,'ag:ADK11041 CTX-M-94 beta-lactamase class A CTX-M-94':0.00000089)0.9700:0.02243273,'ag:CAQ42481 CTX-M-78 beta-lactamase class A CTX-M-78':0.01351970)0.9500:0.02915883,('ag:AAF04388 CTX-M-8 beta-lactamase class A CTX-M-8':0.00985490,'ag:AAV28215 CTX-M-40 beta-lactamase class A CTX-M-40':0.00364854)0.9800:0.03572376)0.9100:0.04448118,((((((((((((((((((((((('ag:AAF72530 CTX-M-14 beta-lactamase class A CTX-M-14':0.00000000,'ag:AAK55533 CTX-M-18 beta-lactamase class A CTX-M-18':0.00000000)0.0400:0.00000000,'ag:AEM44649 CTX-M-111 beta-lactamase class A CTX-M-111':0.00339416)0.0000:0.00000000,('ag:AAK55534 CTX-M-19 beta-lactamase class A CTX-M-19':0.00101718,'ag:BAL72196 CTX-M-126 beta-lactamase class A CTX-M-126':0.00277995)0.6700:0.00298337)0.0000:0.00000000,'ag:AEM44648 CTX-M-110 beta-lactamase class A CTX-M-110':0.00686914)0.0000:0.00000000,'ag:ACI29347 CTX-M-85 beta-lactamase class A CTX-M-85':0.00339517)0.0000:0.00000000,'ag:ACI29348 CTX-M-86 beta-lactamase class A CTX-M-86':0.00340538)0.0000:0.00000000,'ag:ACI29345 CTX-M-83 beta-lactamase class A CTX-M-83':0.00339424)0.0000:0.00000000,'ag:AEM44652 CTX-M-112 beta-lactamase class A CTX-M-112':0.00340159)0.0000:0.00000000,'ag:ACI29346 CTX-M-84 beta-lactamase class A CTX-M-84':0.00339656)0.0000:0.00000000,'ag:AAK71471 CTX-M-17 beta-lactamase class A CTX-M-17':0.00000089)0.0000:0.00000000,(('ag:CAJ00132 CTX-M-24 beta-lactamase class A CTX-M-24':0.00340262,'ag:ADY02555 CTX-M-104 beta-lactamase class A CTX-M-104':0.00339576)0.2100:0.00000089,('ag:AAV97953 CTX-M-48 beta-lactamase class A CTX-M-48':0.00339615,('ag:AAV97956 CTX-M-46 beta-lactamase class A CTX-M-46':0.00340220,'ag:AAV97955 CTX-M-50 beta-lactamase class A CTX-M-50':0.00000089)0.3600:0.00340037)0.1200:0.00000089)0.0000:0.00000000)0.0000:0.00000000,'ag:ADZ31262 CTX-M-106 beta-lactamase class A CTX-M-106':0.00681013)0.0000:0.00000000,('ag:ACB41777 CTX-M-87 beta-lactamase class A CTX-M-87':0.00339848,('ag:ABW87621 CTX-M-65 beta-lactamase class A CTX-M-65':0.00000000,'ag:AHX39589 CTX-M-148 beta-lactamase class A CTX-M-148':0.00340191)0.4600:0.00340508)0.1200:0.00339464)0.0000:0.00000000,'ag:AFA51699 CTX-M-121 beta-lactamase class A CTX-M-121':0.00339554)0.0000:0.00000089,(('ag:AAF05311 CTX-M-9 beta-lactamase class A CTX-M-9':0.00000089,'ag:AAK32961 CTX-M-16 beta-lactamase class A CTX-M-16':0.00000000)0.5100:0.00339518,(('ag:ADO17948 CTX-M-98 beta-lactamase class A CTX-M-98':0.00000000,'ag:ADY02554 CTX-M-105 beta-lactamase class A CTX-M-105':0.00340052)0.3600:0.00339547,('ag:ADY02546 CTX-M-102 beta-lactamase class A CTX-M-102':0.00340023,('ag:AAO61597 CTX-M-27 beta-lactamase class A CTX-M-27':0.00000000,'ag:ADN26580 CTX-M-93 beta-lactamase class A CTX-M-93':0.00339473)0.1800:0.00000000)0.0400:0.00000000)0.0800:0.00000000)0.0200:0.00000000)0.0000:0.00000000,'ag:AEM44653 CTX-M-113 beta-lactamase class A CTX-M-113':0.00339730)0.0000:0.00000000,'ag:ABV57756 CTX-M-81 beta-lactamase class A CTX-M-81':0.01021587)0.0000:0.00000000,'ag:ABS90365 CTX-M-67 beta-lactamase class A CTX-M-67':0.00339430)0.0100:0.00000000,('ag:AAV97952 CTX-M-47 beta-lactamase class A CTX-M-47':0.00000000,'ag:AAV97954 CTX-M-49 beta-lactamase class A CTX-M-49':0.00339564)0.5600:0.00339321)0.1500:0.00000000,('ag:AAF72531 CTX-M-13 beta-lactamase class A CTX-M-13':0.01028347,'ag:CAD08929 CTX-M-21 beta-lactamase class A CTX-M-21':0.01716242)0.0200:0.00000000)0.4400:0.00000089,'ag:BAA28282 CTX-M-45 beta-lactamase class A CTX-M-45':0.11889769)0.8000:0.03514237,'ag:AHC31002 CTX-M-137 beta-lactamase class A CTX-M-137':0.02065385)0.8100:0.03750740,(('ag:BAF63422 CTX-M-64 beta-lactamase class A CTX-M-64':0.00000000,'ag:ARQ19295 CTX-M-199 beta-lactamase class A CTX-M-199':0.00680606)0.7900:0.00000089,('ag:AFA51701 CTX-M-123 beta-lactamase class A CTX-M-123':0.01015402,('ag:AFQ94051 CTX-M-132 beta-lactamase class A CTX-M-132':0.00000000,((((('ag:AAX33264 CTX-M-37 beta-lactamase class A CTX-M-37':0.00672273,'ag:ABV81082 CTX-M-68 beta-lactamase class A CTX-M-68':0.00671809)0.1600:0.00336044,'ag:AAF65843 CTX-M-10 beta-lactamase class A CTX-M-10':0.00000000)0.0000:0.00000089,'ag:AAR99493 CTX-M-34 beta-lactamase class A CTX-M-34':0.00000089)0.0100:0.00000000,'ag:ABB72225 CTX-M-53 beta-lactamase class A CTX-M-53':0.00672918)0.0300:0.00672902,(('ag:ABB59946 CTX-M-82 beta-lactamase class A CTX-M-82':0.00336368,'ag:AEM44654 CTX-M-109 beta-lactamase class A CTX-M-109':0.00338867)0.0100:0.00000089,((((((('ag:CAA63262 CTX-M-1 beta-lactamase class A CTX-M-1':0.00000000,'ag:CAD89606 CTX-M-32 beta-lactamase class A CTX-M-32':0.00000089)0.1400:0.00000000,'ag:AIT97310 CTX-M-158 beta-lactamase class A CTX-M-158':0.00335933)0.1800:0.00000000,'ag:ABN09669 CTX-M-61 beta-lactamase class A CTX-M-61':0.00000000)0.2500:0.00000000,'ag:AHA80107 CTX-M-138 beta-lactamase class A CTX-M-138':0.00337666)0.5500:0.01011119,('ag:AAP22736 CTX-M-29 beta-lactamase class A CTX-M-29':0.00000089,'ag:AAP43508 CTX-M-30 beta-lactamase class A CTX-M-30':0.00000000)0.4800:0.00000089)0.1800:0.00336770,'ag:AAG34108 CTX-M-12 beta-lactamase class A CTX-M-12':0.00673170)0.0100:0.00336134,('ag:AAO88912 CTX-M-33 beta-lactamase class A CTX-M-33':0.00335775,((((((('ag:CAA71321 CTX-M-3 beta-lactamase class A CTX-M-3':0.00000089,'ag:ABC18328 CTX-M-54 beta-lactamase class A CTX-M-54':0.00335760)0.0300:0.00000000,('ag:AAY84742 CTX-M-42 beta-lactamase class A CTX-M-42':0.00335192,'ag:ABP04245 CTX-M-62 beta-lactamase class A CTX-M-62':0.00000089)0.3400:0.00335512)0.0500:0.00000089,'ag:AAV97957 CTX-M-72 beta-lactamase class A CTX-M-72':0.00000089)0.0800:0.00000000,'ag:ABQ45409 CTX-M-66 beta-lactamase class A CTX-M-66':0.00335957)0.0400:0.00000000,'ag:ABW86620 CTX-M-80 beta-lactamase class A CTX-M-80':0.00335889)0.0300:0.00000000,('ag:AAL86924 CTX-M-22 beta-lactamase class A CTX-M-22':0.00000000,('ag:AAL99990 CTX-M-23 beta-lactamase class A CTX-M-23':0.00336247,'ag:AEI70324 CTX-M-116 beta-lactamase class A CTX-M-116':0.00000000)0.2500:0.00335890)0.1600:0.00000089)0.0300:0.00000089,('ag:AEM44651 CTX-M-108 beta-lactamase class A CTX-M-108':0.00338655,(((('ag:ABI34705 CTX-M-55 beta-lactamase class A CTX-M-55':0.00000000,'ag:ABG80523 CTX-M-57 beta-lactamase class A CTX-M-57':0.00000000)0.2900:0.00000000,'ag:AOF41435 CTX-M-190 beta-lactamase class A CTX-M-190':0.00336089)0.2500:0.00000000,('ag:AHX39588 CTX-M-144 beta-lactamase class A CTX-M-144':0.00335945,('ag:ABY91281 CTX-M-69 beta-lactamase class A CTX-M-69':0.00335691,'ag:ABO09821 CTX-M-79 beta-lactamase class A CTX-M-79':0.00000000)0.2100:0.00000089)0.0100:0.00000000)0.1200:0.00335889,(('ag:CAD70280 CTX-M-28 beta-lactamase class A CTX-M-28':0.00000000,'ag:AEM44650 CTX-M-107 beta-lactamase class A CTX-M-107':0.00338484)0.0700:0.00000000,('ag:ACP18863 CTX-M-88 beta-lactamase class A CTX-M-88':0.00335873,('ag:ADY02545 CTX-M-101 beta-lactamase class A CTX-M-101':0.00337822,('ag:CDG50843 CTX-M-103 beta-lactamase class A CTX-M-103':0.00335957,('ag:AAL02127 CTX-M-15 beta-lactamase class A CTX-M-15':0.00000000,('ag:ACV92002 CTX-M-71 beta-lactamase class A CTX-M-71':0.00000089,'ag:AET99223 CTX-M-117 beta-lactamase class A CTX-M-117':0.00335760)0.0300:0.00000000)0.0300:0.00000000)0.0200:0.00000000)0.0300:0.00000000)0.0500:0.00000000)0.0100:0.00000000)0.0000:0.00000000)0.0000:0.00000000)0.0000:0.00000000)0.0000:0.00000000)0.0000:0.00000000)0.0300:0.00000089)0.9300:0.03086287)0.8200:0.02072645)0.7400:0.03150780)0.8400:0.04826759)0.7400:0.06409493)0.5900:0.03498575)0.8100:0.08141886)0.9300:0.28181783)0.3300:0.06386134)0.8400:0.16101075)0.2600:0.01194881)0.2900:0.11861401)0.4100:0.19737951,(casp150.133-IBHFGKKE_00487:0.00000000,casp40.174-LEECDGGH_01667:0.00000000)1.0000:0.71841558)0.3400:0.08098027,((casp150.66-IFOMPFBH_00010:0.00000000,casp40.311-OAPKMILO_00770:0.00000000)1.0000:0.96349029,((('ag:CAA79968 PER-1 beta-lactamase class A PER-1':0.00645443,'ag:AEI54993 PER-7 beta-lactamase class A PER-7':0.00320148)1.0000:0.09236301,('ag:CAA63714 PER-2 beta-lactamase class A PER-2':0.04125985,'ag:ADD80743 PER-6 beta-lactamase class A PER-6':0.03667445)0.7400:0.01746391)1.0000:0.46736207,(('ag:AAD01435 VEB-1 beta-lactamase class A VEB-1':0.00000089,'ag:AAK29174 VEB-2 beta-lactamase class A VEB-2':0.00325888)0.2900:0.00325676,((('ag:ABM54868 VEB-4 beta-lactamase class A VEB-4':0.00325991,'ag:ACA34904 VEB-6 beta-lactamase class A VEB-6':0.00000089)0.4000:0.00326142,('ag:ALB25886 VEB-15 beta-lactamase class A VEB-15':0.00000000,'ag:ANU78819 VEB-18 beta-lactamase class A VEB-18':0.00652495)0.4000:0.00000000)0.3200:0.00326122,('ag:AAS48620 VEB-3 beta-lactamase class A VEB-3':0.00325776,('ag:AAK14293 VEB-9 beta-lactamase class A VEB-9':0.00000089,('ag:ALB25887 VEB-16 beta-lactamase class A VEB-16':0.00326479,('ag:ALB25884 VEB-13 beta-lactamase class A VEB-13':0.00173234,'ag:ALB25885 VEB-14 beta-lactamase class A VEB-14':0.00000000)0.7400:0.00152607)0.0200:0.00000000)0.2000:0.00000089)0.2600:0.00000000)0.0200:0.00000089)1.0000:0.55179466)1.0000:0.43545602)0.9300:0.31665863)0.7100:0.60267528,((((((((((((('ag:ALC76098 OXA-456 beta-lactamase class D OXA-456':0.00000000,'ag:ALC76099 OXA-457 beta-lactamase class D OXA-457':0.00000000)0.9800:0.01533373,'ag:AFQ90085 OXA-243 beta-lactamase class D OXA-243':0.00000000)0.3900:0.00686262,'ag:ALC76100 OXA-458 beta-lactamase class D OXA-458':0.00458365)0.5200:0.00734435,'ag:ALC76101 OXA-459 beta-lactamase class D OXA-459':0.01662908)0.7600:0.03059756,('ag:AFR53898 OXA-364 beta-lactamase class D OXA-364':0.04417078,('ag:ALC76097 OXA-455 beta-lactamase class D OXA-455':0.00480218,'ag:ALX18471 OXA-513 beta-lactamase class D OXA-513':0.00681499)0.5900:0.00615861)0.9800:0.04336254)0.8300:0.05007929,('ag:ADI25069 OXA-114e beta-lactamase class D OXA-114e':0.00385275,(('ag:ADI23934 OXA-114c beta-lactamase class D OXA-114c':0.01163340,'ag:ADO14463 OXA-114g beta-lactamase class D OXA-114g':0.00773014)0.3900:0.00382679,(('ag:ABX38721 OXA-114a beta-lactamase class D OXA-114a':0.00385012,'ag:ADO14462 OXA-114f beta-lactamase class D OXA-114f':0.00000089)0.3900:0.00385235,('ag:ADI23933 OXA-114b beta-lactamase class D OXA-114b':0.00000089,'ag:ADI25068 OXA-114d beta-lactamase class D OXA-114d':0.00385611)0.4200:0.00385027)0.2100:0.00000000)0.1300:0.00000089)1.0000:0.05714907)0.6100:0.04553223,'ag:CCE73593 OXA-258 beta-lactamase class D OXA-258':0.05900105)1.0000:0.37304491,(('ag:AAD12233 OXA-22 beta-lactamase class D OXA-22':0.11488306,'ag:BAQ55593 OXA-443 beta-lactamase class D OXA-443':0.04930665)1.0000:0.28826240,('ag:CAD32564 OXA-42 beta-lactamase class D OXA-42':0.00000089,('ag:CAG15145 OXA-59 beta-lactamase class D OXA-59':0.00000089,('ag:CAD32565 OXA-43 beta-lactamase class D OXA-43':0.00384830,'ag:CAF74882 OXA-57 beta-lactamase class D OXA-57':0.00384258)0.1000:0.00000089)0.5100:0.00383876)1.0000:0.38426302)0.9600:0.16970156)0.9900:0.21769800,('ag:AAA98406 OXA-9 beta-lactamase class D OXA-9':0.54038770,('ag:AAB58555 OXA-18 beta-lactamase class D OXA-18':0.15370659,'ag:CAD58780 OXA-45 beta-lactamase class D OXA-45':0.29248552)1.0000:0.27852059)0.9600:0.26840409)0.7000:0.15206209,('ag:AAA83417 OXA-12 beta-lactamase class D OXA-12':0.07847386,'ag:ALG65432 OXA-504 beta-lactamase class D OXA-504':0.25426949)1.0000:0.42856769)0.5600:0.20840358,'ag:CAC35728 OXA-29 beta-lactamase class D OXA-29':0.46527232)0.7000:0.40007266,('ag:AGR55864 OXA-320 beta-lactamase class D OXA-320':0.00000089,(('ag:AAA91586 OXA-1 beta-lactamase class D OXA-1':0.00000000,'ag:AAF72981 OXA-30 beta-lactamase class D OXA-30':0.00000000)0.5900:0.00000000,(('ag:AAP69225 OXA-47 beta-lactamase class D OXA-47':0.00355207,'ag:AAO84013 OXA-392 beta-lactamase class D OXA-392':0.00000000)0.8700:0.01790990,('ag:AEQ73521 OXA-224 beta-lactamase class D OXA-224':0.00355918,('ag:ABY84058 OXA-4 beta-lactamase class D OXA-4':0.00000000,'ag:AAK52604 OXA-31 beta-lactamase class D OXA-31':0.00356449)0.4200:0.00000000)0.7200:0.00357868)0.3200:0.00354347)0.2600:0.00356502)1.0000:0.52096760)0.8900:0.45819955,(((('ag:ADT70779 OXA-198 beta-lactamase class D OXA-198':0.31399589,'ag:AIG22448 OXA-372 beta-lactamase class D OXA-372':0.37589882)1.0000:0.28166651,('ag:ANW35663 OXA-464 beta-lactamase class D OXA-464':0.00000089,'ag:AGR77778 OXA-491 beta-lactamase class D OXA-491':0.00811468)1.0000:0.50106681)0.3700:0.07655714,(casp40.225-CLDJHIBN_02085:0.00000000,casp150.9-MFLPOMFE_01486:0.00000000)1.0000:0.63220498)0.9000:0.18371156,(('ag:AEM66528 OXA-209 beta-lactamase class D OXA-209':0.14579975,'ag:AET35493 OXA-347 beta-lactamase class D OXA-347':0.20043302)0.9700:0.67169000,((((((((((('ag:AAK49460 OXA-35 beta-lactamase class D OXA-35':0.00000000,'ag:ACN85419 OXA-145 beta-lactamase class D OXA-145':0.00000000)0.3900:0.00000000,'ag:AAC46344 OXA-13 beta-lactamase class D OXA-13':0.00374859)0.2000:0.00000000,'ag:ACO72579 OXA-147 beta-lactamase class D OXA-147':0.00374771)0.0300:0.00000089,'ag:AAF72942 OXA-28 beta-lactamase class D OXA-28':0.00374802)0.2400:0.00000000,('ag:CAL85435 OXA-101 beta-lactamase class D OXA-101':0.00000089,('ag:CAA53242 OXA-7 beta-lactamase class D OXA-7':0.00380637,'ag:AAR32651 OXA-56 beta-lactamase class D OXA-56':0.00000000)0.8900:0.00757854)0.4200:0.00378007)0.1500:0.00000000,'ag:AAD02245 OXA-19 beta-lactamase class D OXA-19':0.00374995)0.9800:0.01787818,('ag:CCE94500 OXA-256 beta-lactamase class D OXA-256':0.00376111,(('ag:AAC15074 OXA-17 beta-lactamase class D OXA-17':0.00000089,'ag:CAH69530 OXA-74 beta-lactamase class D OXA-74':0.00375838)0.5100:0.00375923,('ag:AAB60534 OXA-10 beta-lactamase class D OXA-10':0.00000089,(('ag:AHC31001 OXA-246 beta-lactamase class D OXA-246':0.00000089,'ag:AER57903 OXA-251 beta-lactamase class D OXA-251':0.00752239)0.4700:0.00375780,('ag:CAA80304 OXA-11 beta-lactamase class D OXA-11':0.00375292,('ag:AAA93528 OXA-14 beta-lactamase class D OXA-14':0.00000000,'ag:AAB97924 OXA-16 beta-lactamase class D OXA-16':0.00375442)0.3400:0.00000000)0.5700:0.00376059)0.0700:0.00000000)0.0600:0.00000000)0.0000:0.00000000)0.8900:0.00881957)0.8200:0.06602429,('ag:CAA41211 OXA-5 beta-lactamase class D OXA-5':0.01939517,'ag:CAP69660 OXA-129 beta-lactamase class D OXA-129':0.02625555)1.0000:0.11336944)1.0000:0.46487910,('ag:AAR03105 OXA-55 beta-lactamase class D OXA-55':0.48291626,('ag:AAR89917 OXA-54 beta-lactamase class D OXA-54':0.01223601,(('ag:AEP16366 OXA-181 beta-lactamase class D OXA-181':0.00000000,'ag:AGD91915 OXA-232 beta-lactamase class D OXA-232':0.00000089)0.9700:0.00374697,(('ag:AKH90740 OXA-416 beta-lactamase class D OXA-416':0.00378497,'ag:AMN85820 OXA-514 beta-lactamase class D OXA-514':0.00000000)0.7000:0.00758783,(('ag:AFC95894 OXA-199 beta-lactamase class D OXA-199':0.00759174,'ag:AMN85821 OXA-515 beta-lactamase class D OXA-515':0.00377748)0.5600:0.00377696,('ag:AFU91598 OXA-204 beta-lactamase class D OXA-204':0.00759014,('ag:AGC70814 OXA-247 beta-lactamase class D OXA-247':0.00765482,('ag:AGC60013 OXA-245 beta-lactamase class D OXA-245':0.00381650,(('ag:ADY06444 OXA-163 beta-lactamase class D OXA-163':0.00000089,'ag:AHF71363 OXA-370 beta-lactamase class D OXA-370':0.00378243)0.5700:0.00380298,('ag:AGC60012 OXA-244 beta-lactamase class D OXA-244':0.00000089,('ag:AAP70012 OXA-48 beta-lactamase class D OXA-48':0.00000000,('ag:ADG27454 OXA-162 beta-lactamase class D OXA-162':0.00000000,'ag:AJA30430 OXA-405 beta-lactamase class D OXA-405':0.00000000)0.6500:0.00000000)0.0600:0.00000089)0.1000:0.00000000)0.1000:0.00000000)0.1900:0.00000000)0.1100:0.00000000)0.1700:0.00000000)0.3000:0.00000000)0.6600:0.01144078)0.9000:0.05051347)1.0000:0.20907683)0.9800:0.22716457)0.7200:0.16259649,(((((('ag:ALA99192 OXA-158 beta-lactamase class D OXA-158':0.00000000,'ag:ALA99193 OXA-159 beta-lactamase class D OXA-159':0.00357012)1.0000:0.06421034,'ag:ALA99190 OXA-156 beta-lactamase class D OXA-156':0.05567166)1.0000:0.05973894,('ag:ALA99188 OXA-154 beta-lactamase class D OXA-154':0.00687095,'ag:ALA99189 OXA-155 beta-lactamase class D OXA-155':0.00000089)1.0000:0.12727884)0.8800:0.03552920,('ag:ALA99187 OXA-153 beta-lactamase class D OXA-153':0.10351095,('ag:ALA99186 OXA-152 beta-lactamase class D OXA-152':0.00357280,('ag:AAR32134 OXA-62 beta-lactamase class D OXA-62':0.00354315,'ag:ALA99185 OXA-151 beta-lactamase class D OXA-151':0.01415859)0.5800:0.00349180)1.0000:0.14690257)0.4900:0.02328687)0.7900:0.09868093,'ag:ALA99191 OXA-157 beta-lactamase class D OXA-157':0.11743597)1.0000:0.52755718,(('ag:AAC23554 OXA-20 beta-lactamase class D OXA-20':0.00000000,'ag:AAG33665 OXA-37 beta-lactamase class D OXA-37':0.00376446)0.9600:0.07963933,(((('ag:AAK55330 OXA-118 beta-lactamase class D OXA-118':0.00772364,'ag:AAN41427 OXA-119 beta-lactamase class D OXA-119':0.00000000)0.9700:0.01105171,'ag:AEO92079 OXA-205 beta-lactamase class D OXA-205':0.02404509)0.6900:0.01794546,'ag:AAN63499 OXA-46 beta-lactamase class D OXA-46':0.05216223)1.0000:0.11012585,('ag:AAP43641 OXA-53 beta-lactamase class D OXA-53':0.04855733,(('ag:AAC41449 OXA-3 beta-lactamase class D OXA-3':0.00367129,'ag:CAA71699 OXA-21 beta-lactamase class D OXA-21':0.00000000)1.0000:0.05644507,('ag:AAB05874 OXA-15 beta-lactamase class D OXA-15':0.00367848,('ag:AAK58418 OXA-32 beta-lactamase class D OXA-32':0.00367126,(('ag:ACT09125 OXA-161 beta-lactamase class D OXA-161':0.00367236,'ag:CAQ77073 OXA-541 beta-lactamase class D OXA-541':0.00368450)0.6100:0.00000089,('ag:ACM67635 OXA-226 beta-lactamase class D OXA-226':0.00366663,('ag:CAA30246 OXA-2 beta-lactamase class D OXA-2':0.00000000,'ag:APC23886 OXA-539 beta-lactamase class D OXA-539':0.00000000)0.3500:0.00000000)0.2300:0.00000000)0.2000:0.00000000)0.3500:0.00000000)1.0000:0.03891270)0.5300:0.01875405)0.9300:0.03307521)0.9600:0.14765871)1.0000:0.55199992)0.2400:0.16283581)0.1700:0.11586979,(((((((((('ag:AAT01092 OXA-61 beta-lactamase class D OXA-61':0.00000089,'ag:AGZ20772 OXA-489 beta-lactamase class D OXA-489':0.00400724)0.1600:0.00000000,'ag:CAL34450 OXA-193 beta-lactamase class D OXA-193':0.00000000)1.0000:0.45241881,('ag:AKI29909 OXA-448 beta-lactamase class D OXA-448':0.01092446,'ag:AKI29910 OXA-449 beta-lactamase class D OXA-449':0.01805404)0.6200:0.01885585)0.1100:0.01421998,('ag:AKI29907 OXA-446 beta-lactamase class D OXA-446':0.01955589,'ag:AKI29908 OXA-447 beta-lactamase class D OXA-447':0.02088168)1.0000:0.06630695)0.3100:0.07614579,('ag:AKI29912 OXA-465 beta-lactamase class D OXA-465':0.00000000,('ag:AFO09969 OXA-185 beta-lactamase class D OXA-185':0.00000089,('ag:AFO09968 OXA-184 beta-lactamase class D OXA-184':0.00000000,'ag:AKI29913 OXA-466 beta-lactamase class D OXA-466':0.00409318)0.5000:0.00408119)0.8700:0.01226153)0.8600:0.01627083)0.9700:0.26049122,('ag:ACM64698 OXA-493 beta-lactamase class D OXA-493':0.00000000,'ag:AMR98919 OXA-518 beta-lactamase class D OXA-518':0.00419732)1.0000:0.23568409)0.9700:0.46640280,'ag:AAP69916 OXA-85 beta-lactamase class D OXA-85':0.29551027)0.2800:0.06750013,('ag:ADZ54048 OXA-192 beta-lactamase class D OXA-192':0.00771238,('ag:ALC79291 OXA-476 beta-lactamase class D OXA-476':0.00371365,('ag:ALC79290 OXA-475 beta-lactamase class D OXA-475':0.00372024,((('ag:AAU88145 OXA-63 beta-lactamase class D OXA-63':0.05510434,'ag:ALC79293 OXA-478 beta-lactamase class D OXA-478':0.01867454)0.1000:0.00000089,('ag:ALC79289 OXA-474 beta-lactamase class D OXA-474':0.00000000,'ag:ALC79292 OXA-477 beta-lactamase class D OXA-477':0.01123993)0.3800:0.00744925)0.0100:0.00000000,(('ag:ALC79286 OXA-471 beta-lactamase class D OXA-471':0.00000000,'ag:ALC79288 OXA-473 beta-lactamase class D OXA-473':0.00371974)0.5300:0.00371190,('ag:ABW76134 OXA-136 beta-lactamase class D OXA-136':0.00000089,('ag:ALC79294 OXA-479 beta-lactamase class D OXA-479':0.00000089,('ag:ABW76138 OXA-137 beta-lactamase class D OXA-137':0.00371410,('ag:ALC79285 OXA-470 beta-lactamase class D OXA-470':0.00372100,'ag:ALC79287 OXA-472 beta-lactamase class D OXA-472':0.00746779)0.0000:0.00000089)0.0000:0.00000089)0.3700:0.00371190)0.0300:0.00000000)0.0600:0.00000000)0.0800:0.00371440)0.0500:0.00000089)0.6600:0.01469234)1.0000:0.32937682)0.8900:0.23812462,(casp40.200-IKHHLIND_00205:0.32341599,(('ag:AAQ08905 OXA-60 beta-lactamase class D OXA-60':0.09901974,'ag:BAQ55594 OXA-444 beta-lactamase class D OXA-444':0.00706261)1.0000:0.66315959,('ag:AAQ76280 OXA-395 beta-lactamase class D OXA-395':0.00000089,('ag:AAQ76278 OXA-488 beta-lactamase class D OXA-488':0.00404957,('ag:AAQ76277 OXA-50 beta-lactamase class D OXA-50':0.00000000,('ag:AAT09617 OXA-486 beta-lactamase class D OXA-486':0.00405247,('ag:AAQ76281 OXA-396 beta-lactamase class D OXA-396':0.00403471,'ag:AAT09621 OXA-494 beta-lactamase class D OXA-494':0.00000000)0.6800:0.00404396)0.5100:0.00403085)0.3300:0.00403959)0.3500:0.00403919)1.0000:0.26915767)0.3600:0.11911755)0.6700:0.22811488)0.3300:0.10634827,((((((((('ag:ENV45890 OXA-277 beta-lactamase class D OXA-277':0.01309011,'ag:AGZ83156 OXA-360 beta-lactamase class D OXA-360':0.03888419)0.1500:0.00883988,'ag:ENV13583 OXA-276 beta-lactamase class D OXA-276':0.00421832)0.3400:0.01579764,'ag:AGI65307 OXA-278 beta-lactamase class D OXA-278':0.02523346)0.3500:0.01248897,('ag:AFH36331 OXA-237 beta-lactamase class D OXA-237':0.00000089,('ag:AFH36330 OXA-235 beta-lactamase class D OXA-235':0.00000089,'ag:AFH36332 OXA-236 beta-lactamase class D OXA-236':0.00365072)0.6700:0.00365203)1.0000:0.04052445)0.9900:0.05640729,(('ag:ENX16434 OXA-284 beta-lactamase class D OXA-284':0.01472464,'ag:AHA11126 OXA-363 beta-lactamase class D OXA-363':0.00000000)0.8700:0.02179916,('ag:ENX26326 OXA-285 beta-lactamase class D OXA-285':0.01681520,'ag:AHA11125 OXA-362 beta-lactamase class D OXA-362':0.00543732)0.9000:0.02290374)0.4900:0.00794700)0.3800:0.00784936,'ag:AHA11124 OXA-361 beta-lactamase class D OXA-361':0.03670677)0.1600:0.00628833,(('ag:ADM47435 OXA-134 beta-lactamase class D OXA-134':0.00748196,'ag:AGW16417 OXA-335 beta-lactamase class D OXA-335':0.00373861)0.9900:0.01566308,('ag:ENU64030 OXA-282 beta-lactamase class D OXA-282':0.00000089,'ag:ENX25499 OXA-283 beta-lactamase class D OXA-283':0.00740051)0.8700:0.01428549)0.8600:0.01439040)1.0000:0.24861496,('ag:ENU38533 OXA-281 beta-lactamase class D OXA-281':0.01001552,(((casp40.142-FCMKGLIF_00920:0.01442918,'ag:ENV74419 OXA-280 beta-lactamase class D OXA-280':0.01862260)0.3700:0.00403980,('ag:AEV91550 OXA-211 beta-lactamase class D OXA-211':0.01103995,'ag:CDM87362 OXA-373 beta-lactamase class D OXA-373':0.00734659)0.5500:0.00366580)0.1800:0.00000000,('ag:AGW16415 OXA-333 beta-lactamase class D OXA-333':0.03705341,('ag:AEV91551 OXA-212 beta-lactamase class D OXA-212':0.02524186,(casp150.241-HMCNMLOA_00746:0.01360851,('ag:CCW28916 OXA-309 beta-lactamase class D OXA-309':0.00504763,'ag:AGW16416 OXA-334 beta-lactamase class D OXA-334':0.02543361)0.6500:0.01481050)0.3100:0.00394332)0.3000:0.00819535)0.2200:0.00389823)0.2500:0.00847073)0.9900:0.30800715)0.5800:0.05150977,((((((((((('ag:AGW83453 OXA-355 beta-lactamase class D OXA-355':0.00000000,'ag:AGW83454 OXA-356 beta-lactamase class D OXA-356':0.00374284)0.3800:0.00000000,'ag:AIN56719 OXA-418 beta-lactamase class D OXA-418':0.00749662)0.2200:0.00000000,'ag:AGK07370 OXA-257 beta-lactamase class D OXA-257':0.01126877)0.1900:0.00000000,('ag:AFM55002 OXA-230 beta-lactamase class D OXA-230':0.00374318,'ag:ENV20093 OXA-300 beta-lactamase class D OXA-300':0.00754692)0.5300:0.00752354)0.1400:0.00374704,'ag:AFM55000 OXA-229 beta-lactamase class D OXA-229':0.00748942)0.1000:0.00000089,('ag:AFM55001 OXA-228 beta-lactamase class D OXA-228':0.00374015,'ag:ENV90372 OXA-301 beta-lactamase class D OXA-301':0.00000000)0.5600:0.00373704)1.0000:0.12426522,('ag:ENU56528 OXA-274 beta-lactamase class D OXA-274':0.00922898,'ag:ENV18923 OXA-275 beta-lactamase class D OXA-275':0.01644753)1.0000:0.08455268)0.8500:0.07880433,'ag:ENU21024 OXA-296 beta-lactamase class D OXA-296':0.31832269)0.7600:0.08330722,'ag:ENV32314 OXA-308 beta-lactamase class D OXA-308':0.33978245)0.7100:0.08154611,(('ag:AAW57529 OXA-58 beta-lactamase class D OXA-58':0.00000000,'ag:ABO33299 OXA-97 beta-lactamase class D OXA-97':0.00363636)0.1600:0.00000000,('ag:ABF47919 OXA-96 beta-lactamase class D OXA-96':0.00363391,'ag:ADK34116 OXA-164 beta-lactamase class D OXA-164':0.00362942)0.1400:0.00000000)1.0000:0.38107903)0.7700:0.14375629,((((((((((('ag:ENV10177 OXA-287 beta-lactamase class D OXA-287':0.01098809,'ag:ENX56371 OXA-303 beta-lactamase class D OXA-303':0.01464199)0.8400:0.00809426,'ag:ENU21708 OXA-286 beta-lactamase class D OXA-286':0.01365125)0.8100:0.01590347,('ag:ENX18112 OXA-302 beta-lactamase class D OXA-302':0.03883066,'ag:ENX33046 OXA-307 beta-lactamase class D OXA-307':0.09739397)0.8300:0.06653367)0.4100:0.02685526,'ag:ENX60508 OXA-288 beta-lactamase class D OXA-288':0.00782935)0.8400:0.06752355,('ag:ENW83134 OXA-293 beta-lactamase class D OXA-293':0.06234984,('ag:ENW94121 OXA-291 beta-lactamase class D OXA-291':0.01928823,'ag:ENX53612 OXA-292 beta-lactamase class D OXA-292':0.00256605)0.9800:0.02252937)0.7700:0.01903983)0.5300:0.02561683,'ag:ENX38336 OXA-306 beta-lactamase class D OXA-306':0.03895901)0.9900:0.10355503,(('ag:ENU93232 OXA-294 beta-lactamase class D OXA-294':0.02046567,'ag:ENX19403 OXA-295 beta-lactamase class D OXA-295':0.01260212)0.9800:0.04387666,('ag:ENX09209 OXA-297 beta-lactamase class D OXA-297':0.01416067,'ag:ENX40034 OXA-298 beta-lactamase class D OXA-298':0.00000000)1.0000:0.10277020)0.9800:0.09168442)0.8100:0.05480180,(((casp150.169-HNBCKAMJ_00307:0.00000000,casp40.215-IAHFBJBJ_00371:0.00000000)0.7900:0.00394909,'ag:ENV38192 OXA-266 beta-lactamase class D OXA-266':0.00712156)1.0000:0.24696351,('ag:ENU35234 OXA-279 beta-lactamase class D OXA-279':0.04478629,('ag:ENW97811 OXA-289 beta-lactamase class D OXA-289':0.02239775,'ag:ENU29139 OXA-290 beta-lactamase class D OXA-290':0.02011802)0.5800:0.00966659)1.0000:0.14811922)0.5000:0.04343136)0.6900:0.09000989,('ag:AEV91554 OXA-215 beta-lactamase class D OXA-215':0.00000089,('ag:ENW20318 OXA-264 beta-lactamase class D OXA-264':0.00369156,('ag:AEV91553 OXA-214 beta-lactamase class D OXA-214':0.00000000,'ag:ENW22086 OXA-265 beta-lactamase class D OXA-265':0.00368223)0.3500:0.00000000)0.3400:0.00368057)1.0000:0.22428450)0.9800:0.15999020,'ag:ENV82218 OXA-299 beta-lactamase class D OXA-299':0.44648470)0.3600:0.07871311,((((((('ag:CAB92323 OXA-24 beta-lactamase class D OXA-24':0.00000000,'ag:AAM34291 OXA-40 beta-lactamase class D OXA-40':0.00000000)0.4400:0.00000089,('ag:AAG35607 OXA-25 beta-lactamase class D OXA-25':0.00730458,'ag:AAG35608 OXA-26 beta-lactamase class D OXA-26':0.00363866)0.1100:0.00000000)0.0000:0.00000089,('ag:ADB28891 OXA-160 beta-lactamase class D OXA-160':0.00363249,'ag:AFK28473 OXA-207 beta-lactamase class D OXA-207':0.00363908)0.0500:0.00000089)0.5300:0.00363660,'ag:ABP87779 OXA-72 beta-lactamase class D OXA-72':0.00000089)1.0000:0.04237397,('ag:ADK92148 OXA-182 beta-lactamase class D OXA-182':0.03414208,(('ag:ACX70402 OXA-143 beta-lactamase class D OXA-143':0.00000000,'ag:AFJ03881 OXA-231 beta-lactamase class D OXA-231':0.00363719)0.9900:0.03818911,('ag:AGK07368 OXA-253 beta-lactamase class D OXA-253':0.01156475,'ag:AGK07369 OXA-255 beta-lactamase class D OXA-255':0.03672517)0.7800:0.01354166)0.4700:0.00736920)0.6900:0.03718702)0.9900:0.25337474,(('ag:CAB69042 OXA-23 beta-lactamase class D OXA-23':0.00000000,'ag:ACI28281 OXA-146 beta-lactamase class D OXA-146':0.00000000)0.8500:0.00000000,('ag:AAG35609 OXA-27 beta-lactamase class D OXA-27':0.00738859,('ag:18195058-3 OXA-105 beta-lactamase class D OXA-105':0.01112095,('ag:18195058-2 OXA-103 beta-lactamase class D OXA-103':0.00000000,('ag:18195058-1 OXA-102 beta-lactamase class D OXA-102':0.00000000,'ag:ACE63186 OXA-133 beta-lactamase class D OXA-133':0.00367339)0.9800:0.01105980)0.7900:0.01108121)0.3000:0.00000000)0.0500:0.00000000)1.0000:0.32869384)0.4600:0.07927320,((((((((((((((('ag:AGW16411 OXA-329 beta-lactamase class D OXA-329':0.01117767,'ag:AGW83452 OXA-354 beta-lactamase class D OXA-354':0.00367345)0.6500:0.01111716,'ag:AGW83450 OXA-352 beta-lactamase class D OXA-352':0.00000089)0.1500:0.00367915,'ag:AGW16407 OXA-325 beta-lactamase class D OXA-325':0.00370002)0.3100:0.00740755,('ag:AGW16413 OXA-331 beta-lactamase class D OXA-331':0.01106334,('ag:AGW83446 OXA-348 beta-lactamase class D OXA-348':0.00000000,'ag:AGW83449 OXA-351 beta-lactamase class D OXA-351':0.00367060)0.8800:0.00367047)0.3700:0.00736290)0.0100:0.00000089,'ag:AGW16408 OXA-326 beta-lactamase class D OXA-326':0.01107388)0.0200:0.00370158,'ag:AGW83448 OXA-350 beta-lactamase class D OXA-350':0.01477279)0.0300:0.00366941,('ag:AEV91552 OXA-213 beta-lactamase class D OXA-213':0.01855492,(('ag:ENV93423 OXA-267 beta-lactamase class D OXA-267':0.01486014,'ag:AGW16404 OXA-322 beta-lactamase class D OXA-322':0.01493474)0.1800:0.00363659,('ag:AGZ83154 OXA-358 beta-lactamase class D OXA-358':0.01106229,('ag:AGW16405 OXA-323 beta-lactamase class D OXA-323':0.00736343,('ag:AGW16409 OXA-327 beta-lactamase class D OXA-327':0.00735499,'ag:AGW16414 OXA-332 beta-lactamase class D OXA-332':0.00367897)0.1700:0.00000000)0.0500:0.00000000)0.0500:0.00000000)0.0100:0.00368967)0.0200:0.00366884)0.0300:0.00000000,('ag:AGW16412 OXA-330 beta-lactamase class D OXA-330':0.00619354,'ag:AGW83451 OXA-353 beta-lactamase class D OXA-353':0.02367919)0.4700:0.01456462)0.0000:0.00000000,('ag:AGW83447 OXA-349 beta-lactamase class D OXA-349':0.02599180,'ag:AGZ83153 OXA-357 beta-lactamase class D OXA-357':0.02959111)0.1300:0.00777672)0.0100:0.00000000,('ag:AGW16410 OXA-328 beta-lactamase class D OXA-328':0.01264666,('ag:ENU09033 OXA-268 beta-lactamase class D OXA-268':0.00511908,'ag:AGW16406 OXA-324 beta-lactamase class D OXA-324':0.01334060)0.5600:0.01488932)0.1400:0.00585409)0.3000:0.01146283,'ag:AGZ83155 OXA-359 beta-lactamase class D OXA-359':0.02999969)0.4000:0.01140015,'ag:EOQ63861 OXA-269 beta-lactamase class D OXA-269':0.07611164)0.1600:0.00413760,('ag:ENX45276 OXA-304 beta-lactamase class D OXA-304':0.00737479,'ag:ENV02983 OXA-305 beta-lactamase class D OXA-305':0.01867498)0.9300:0.02497854)0.5400:0.01446326,(('ag:EOQ69512 OXA-270 beta-lactamase class D OXA-270':0.01408022,'ag:EOQ72432 OXA-271 beta-lactamase class D OXA-271':0.03218018)0.8300:0.01459178,('ag:AIZ00987 OXA-421 beta-lactamase class D OXA-421':0.03123446,('ag:ENW16915 OXA-272 beta-lactamase class D OXA-272':0.02186358,'ag:ENW12288 OXA-273 beta-lactamase class D OXA-273':0.02737153)0.8400:0.01866856)0.9300:0.02539697)0.7900:0.01826152)0.9900:0.10686538,(('ag:AAZ78361 OXA-86 beta-lactamase class D OXA-86':0.00000000,'ag:ABC84263 OXA-87 beta-lactamase class D OXA-87':0.00366212)0.9600:0.01581989,((((((((((('ag:ABC26007 OXA-83 beta-lactamase class D OXA-83':0.00341982,'ag:ADX07747 OXA-202 beta-lactamase class D OXA-202':0.00054895)0.2100:0.00335145,'ag:AAW81338 OXA-66 beta-lactamase class D OXA-66':0.00000000)0.0300:0.00000000,'ag:AHN07452 OXA-336 beta-lactamase class D OXA-336':0.00366511)0.0200:0.00000000,'ag:ABV71246 OXA-79 beta-lactamase class D OXA-79':0.00365472)0.0000:0.00000000,('ag:ENU54757 OXA-260 beta-lactamase class D OXA-260':0.00365797,('ag:AAW81337 OXA-65 beta-lactamase class D OXA-65':0.00000089,'ag:ABD48715 OXA-88 beta-lactamase class D OXA-88':0.00366128)0.1700:0.00366443)0.0200:0.00000000)0.0000:0.00000089,('ag:AJA32743 OXA-425 beta-lactamase class D OXA-425':0.00733347,('ag:ACD84989 OXA-131 beta-lactamase class D OXA-131':0.00366347,('ag:ADI58616 OXA-172 beta-lactamase class D OXA-172':0.00000000,'ag:ADI58617 OXA-173 beta-lactamase class D OXA-173':0.00365295)0.6500:0.00366475)0.4600:0.00364775)0.0000:0.00000089)0.0000:0.00000089,((('ag:ABV71247 OXA-80 beta-lactamase class D OXA-80':0.00000000,'ag:ADI58622 OXA-178 beta-lactamase class D OXA-178':0.00365320)0.3400:0.00339643,'ag:ABV31689 OXA-109 beta-lactamase class D OXA-109':0.00324233)0.0100:0.00067197,('ag:BAN10684 OXA-254 beta-lactamase class D OXA-254':0.00364845,('ag:ABC26006 OXA-84 beta-lactamase class D OXA-84':0.00364648,'ag:BAL15076 OXA-206 beta-lactamase class D OXA-206':0.00000089)0.5700:0.00000089)0.2400:0.00365219)0.0800:0.00000000)0.0000:0.00000000,(('ag:AAX51234 OXA-76 beta-lactamase class D OXA-76':0.00365913,'ag:ADI58618 OXA-174 beta-lactamase class D OXA-174':0.00000089)0.5500:0.00365192,(((('ag:AEB98920 OXA-194 beta-lactamase class D OXA-194':0.00000000,'ag:AEB98921 OXA-195 beta-lactamase class D OXA-195':0.00730641)0.2700:0.00000000,'ag:AEB98923 OXA-197 beta-lactamase class D OXA-197':0.00365107)0.4600:0.00364833,'ag:AEB98922 OXA-196 beta-lactamase class D OXA-196':0.00731194)0.0000:0.00000089,('ag:ADI58621 OXA-177 beta-lactamase class D OXA-177':0.00365437,(('ag:ABS71123 OXA-115 beta-lactamase class D OXA-115':0.00338965,'ag:ADX07746 OXA-201 beta-lactamase class D OXA-201':0.00323587)0.2600:0.00067060,('ag:ADI58620 OXA-176 beta-lactamase class D OXA-176':0.00364525,('ag:ABV71248 OXA-82 beta-lactamase class D OXA-82':0.00000000,'ag:ADI58619 OXA-175 beta-lactamase class D OXA-175':0.00364698)0.1000:0.00000000)0.1100:0.00000000)0.0300:0.00000000)0.0600:0.00000089)0.0600:0.00000089)0.0100:0.00365711)0.0500:0.00366853,('ag:AGU69254 OXA-316 beta-lactamase class D OXA-316':0.00365585,('ag:ABF47917 OXA-94 beta-lactamase class D OXA-94':0.00000000,'ag:AGU69253 OXA-315 beta-lactamase class D OXA-315':0.00365349)0.4600:0.00000000)0.8800:0.01101121)0.0000:0.00000089,('ag:AHN07461 OXA-343 beta-lactamase class D OXA-343':0.00365317,('ag:CCJ32597 OXA-249 beta-lactamase class D OXA-249':0.00365924,('ag:ABV31688 OXA-108 beta-lactamase class D OXA-108':0.00366128,'ag:ACD84988 OXA-130 beta-lactamase class D OXA-130':0.00000000)0.3900:0.00000000)0.4700:0.00366816)0.6300:0.00734974)0.0000:0.00732748,(((('ag:AHL30282 OXA-384 beta-lactamase class D OXA-384':0.00363532,'ag:AJD07404 OXA-408 beta-lactamase class D OXA-408':0.00000000)0.6000:0.00000000,'ag:AAW51373 OXA-75 beta-lactamase class D OXA-75':0.00729772)0.8100:0.01834827,'ag:ENW43915 OXA-263 beta-lactamase class D OXA-263':0.02223906)0.0200:0.00732825,((((((((((('ag:CAC83905 OXA-51 beta-lactamase class D OXA-51':0.00000000,'ag:ACD84990 OXA-132 beta-lactamase class D OXA-132':0.00366772)0.1200:0.00000000,'ag:AEL17179 OXA-219 beta-lactamase class D OXA-219':0.00366514)0.0800:0.00000000,'ag:AHL30277 OXA-377 beta-lactamase class D OXA-377':0.00367219)0.0700:0.00000000,'ag:AJD07406 OXA-411 beta-lactamase class D OXA-411':0.00366473)0.0600:0.00000000,'ag:ABI53716 OXA-99 beta-lactamase class D OXA-99':0.00734688)0.0100:0.00000000,'ag:ENW50687 OXA-262 beta-lactamase class D OXA-262':0.00732181)0.0200:0.00000089,('ag:AJD07408 OXA-413 beta-lactamase class D OXA-413':0.00366995,('ag:AEL88491 OXA-223 beta-lactamase class D OXA-223':0.00366889,'ag:AHL30276 OXA-376 beta-lactamase class D OXA-376':0.00000089)0.3700:0.00000089)0.3800:0.00366649)0.0100:0.00000000,('ag:AHL30287 OXA-389 beta-lactamase class D OXA-389':0.00734375,('ag:AFO55202 OXA-242 beta-lactamase class D OXA-242':0.00366118,'ag:AHL30281 OXA-383 beta-lactamase class D OXA-383':0.00731950)0.1300:0.00365257)0.0100:0.00367044)0.0300:0.00000000,'ag:AJD07403 OXA-407 beta-lactamase class D OXA-407':0.01472043)0.0800:0.00366815,('ag:ABV31691 OXA-111 beta-lactamase class D OXA-111':0.00367512,'ag:AHI63011 OXA-365 beta-lactamase class D OXA-365':0.00734257)0.2900:0.00366046)0.0100:0.00734877,(((((((((((('ag:AAW81339 OXA-68 beta-lactamase class D OXA-68':0.00000000,'ag:ABY77907 OXA-128 beta-lactamase class D OXA-128':0.00365762)0.3000:0.00000000,'ag:AJA32744 OXA-426 beta-lactamase class D OXA-426':0.00364626)0.5200:0.00364864,('ag:AAX51233 OXA-77 beta-lactamase class D OXA-77':0.00365373,'ag:AHL30273 OXA-386 beta-lactamase class D OXA-386':0.00365073)0.0900:0.00000089)0.0100:0.00000089,('ag:ACX31141 OXA-149 beta-lactamase class D OXA-149':0.00364951,'ag:ACX31142 OXA-150 beta-lactamase class D OXA-150':0.00000000)0.5600:0.00364791)0.0300:0.00000089,('ag:AEO44980 OXA-217 beta-lactamase class D OXA-217':0.00000000,'ag:AFZ84684 OXA-441 beta-lactamase class D OXA-441':0.00364161)0.6100:0.00364975)0.1100:0.00364851,('ag:ABF47914 OXA-91 beta-lactamase class D OXA-91':0.00000089,('ag:AJD77428 OXA-410 beta-lactamase class D OXA-410':0.00366136,'ag:AJG01377 OXA-431 beta-lactamase class D OXA-431':0.00365117)0.0100:0.00000000)0.0500:0.00000000)0.0200:0.00000000,'ag:AGU69255 OXA-317 beta-lactamase class D OXA-317':0.00365017)0.0600:0.00365154,'ag:AHN07457 OXA-340 beta-lactamase class D OXA-340':0.00365154)0.0200:0.00000089,'ag:AHN07463 OXA-345 beta-lactamase class D OXA-345':0.00365675)0.0000:0.00365615,('ag:ABE03012 OXA-89 beta-lactamase class D OXA-89':0.01834745,('ag:ABF47916 OXA-93 beta-lactamase class D OXA-93':0.00730694,'ag:AHL30275 OXA-375 beta-lactamase class D OXA-375':0.01100347)0.1500:0.00000089)0.0000:0.00365321)0.0000:0.00000000,('ag:AHL30279 OXA-379 beta-lactamase class D OXA-379':0.00733355,('ag:KRW26153 OXA-497 beta-lactamase class D OXA-497':0.00000000,('ag:AHL30278 OXA-378 beta-lactamase class D OXA-378':0.00000000,'ag:AHL30284 OXA-388 beta-lactamase class D OXA-388':0.00000089)0.7700:0.01099163)0.1700:0.00365114)0.0600:0.00732745)0.0000:0.00365850,(((((((((('ag:ABV31690 OXA-110 beta-lactamase class D OXA-110':0.00341695,'ag:CCJ32596 OXA-248 beta-lactamase class D OXA-248':0.00054852)0.6200:0.00334865,'ag:AAW81340 OXA-69 beta-lactamase class D OXA-69':0.00000000)0.0900:0.00000000,'ag:AJG01376 OXA-430 beta-lactamase class D OXA-430':0.00364949)0.1300:0.00000000,'ag:ABC61637 OXA-92 beta-lactamase class D OXA-92':0.00365116)0.0800:0.00000000,'ag:ABV31687 OXA-107 beta-lactamase class D OXA-107':0.00365408)0.1200:0.00000000,'ag:ABV31692 OXA-112 beta-lactamase class D OXA-112':0.00365919)0.2700:0.00000000,'ag:CCJ32598 OXA-250 beta-lactamase class D OXA-250':0.00731280)0.2900:0.00364303,'ag:AHN07464 OXA-346 beta-lactamase class D OXA-346':0.00367509)0.4100:0.00736447,('ag:CCJ32595 OXA-120 beta-lactamase class D OXA-120':0.00364902,'ag:AHL30280 OXA-380 beta-lactamase class D OXA-380':0.00368131)0.6800:0.00363267)0.1400:0.00736623,(((((((((('ag:AAW81341 OXA-70 beta-lactamase class D OXA-70':0.00000000,'ag:AFZ84681 OXA-402 beta-lactamase class D OXA-402':0.00365487)0.5600:0.00366018,'ag:ABV31686 OXA-106 beta-lactamase class D OXA-106':0.00000000)0.1000:0.00000000,'ag:AHN07456 OXA-339 beta-lactamase class D OXA-339':0.00368957)0.0400:0.00000000,'ag:AJD07402 OXA-406 beta-lactamase class D OXA-406':0.00365626)0.0000:0.00000000,'ag:AJD07407 OXA-412 beta-lactamase class D OXA-412':0.00732020)0.0000:0.00000000,'ag:AHL30286 OXA-382 beta-lactamase class D OXA-382':0.00732074)0.0300:0.00000000,'ag:ACX31140 OXA-148 beta-lactamase class D OXA-148':0.00732248)0.0300:0.00365398,'ag:AJD07405 OXA-409 beta-lactamase class D OXA-409':0.00740223)0.0200:0.00000000,('ag:AHN07453 OXA-337 beta-lactamase class D OXA-337':0.00731842,('ag:ENW35072 OXA-261 beta-lactamase class D OXA-261':0.00730919,('ag:AJG01379 OXA-433 beta-lactamase class D OXA-433':0.00365055,('ag:AHL30283 OXA-390 beta-lactamase class D OXA-390':0.00365441,'ag:AJG01378 OXA-432 beta-lactamase class D OXA-432':0.00364777)0.1000:0.00000000)0.1100:0.00000000)0.1600:0.00000000)0.2600:0.00730498)0.0600:0.00739342,('ag:AJG01375 OXA-429 beta-lactamase class D OXA-429':0.01102839,('ag:AHN07458 OXA-341 beta-lactamase class D OXA-341':0.01099990,(((((((('ag:AAW81342 OXA-71 beta-lactamase class D OXA-71':0.00000000,'ag:AGU69250 OXA-312 beta-lactamase class D OXA-312':0.00367126)0.1700:0.00000000,'ag:ABW70410 OXA-113 beta-lactamase class D OXA-113':0.00366479)0.1300:0.00000000,'ag:AHL30274 OXA-374 beta-lactamase class D OXA-374':0.00366692)0.1100:0.00000000,'ag:AGU69251 OXA-313 beta-lactamase class D OXA-313':0.00366275)0.1100:0.00000000,('ag:AFZ84683 OXA-510 beta-lactamase class D OXA-510':0.00366279,('ag:AAW81336 OXA-64 beta-lactamase class D OXA-64':0.00367107,('ag:ADM26744 OXA-179 beta-lactamase class D OXA-179':0.00366417,'ag:AHN07454 OXA-338 beta-lactamase class D OXA-338':0.00000000)0.0700:0.00000000)0.0300:0.00000000)0.0800:0.00366557)0.0000:0.00000000,'ag:AGU69248 OXA-121 beta-lactamase class D OXA-121':0.00734895)0.0100:0.00000000,'ag:AFO55201 OXA-241 beta-lactamase class D OXA-241':0.00734144)0.0200:0.00733748,((((('ag:ADM26745 OXA-180 beta-lactamase class D OXA-180':0.00000000,'ag:CCA94649 OXA-216 beta-lactamase class D OXA-216':0.00365515)0.6100:0.00366259,('ag:ENW61294 OXA-259 beta-lactamase class D OXA-259':0.00000000,'ag:AHN07462 OXA-344 beta-lactamase class D OXA-344':0.00366256)0.0600:0.00000000)0.0100:0.00000000,'ag:AHL30285 OXA-381 beta-lactamase class D OXA-381':0.01101307)0.0200:0.00000000,'ag:AHL30272 OXA-385 beta-lactamase class D OXA-385':0.00732605)0.0200:0.00000000,((('ag:ABQ52429 OXA-104 beta-lactamase class D OXA-104':0.00000000,'ag:ADX07748 OXA-203 beta-lactamase class D OXA-203':0.00365475)0.4100:0.00365996,'ag:AJA32742 OXA-424 beta-lactamase class D OXA-424':0.00366449)0.0900:0.00366078,('ag:ADX07745 OXA-200 beta-lactamase class D OXA-200':0.00733199,('ag:ABF47918 OXA-95 beta-lactamase class D OXA-95':0.00366216,(('ag:ACD84986 OXA-90 beta-lactamase class D OXA-90':0.00000000,'ag:AHN07460 OXA-342 beta-lactamase class D OXA-342':0.00366615)0.1200:0.00000000,('ag:AGU69252 OXA-314 beta-lactamase class D OXA-314':0.00000000,'ag:AJD07401 OXA-414 beta-lactamase class D OXA-414':0.00366749)0.2700:0.00366594)0.0500:0.00000000)0.0400:0.00000000)0.0100:0.00000000)0.0100:0.00366377)0.0000:0.00000000)0.0000:0.00000000)0.0000:0.00000000)0.0000:0.00000000)0.0000:0.00000000)0.0000:0.00000000)0.0000:0.00000000)0.0000:0.00000000)0.0000:0.00000000)0.1700:0.00638084)0.9500:0.10898887)0.9700:0.17401022)0.3400:0.07819396)0.1300:0.06495732)0.1000:0.07369663)0.9700:0.60945681)0.3700:0.15405217)0.2700:0.08463040)0.1300:0.10631952)0.6600:0.50896802)0.8800:1.94306498)0.1700:0.00000089,((((((((((((('ag:ABO12786 ADC-26 beta-lactamase class C ADC-26':0.00535953,'ag:ADO51072 ADC-57 beta-lactamase class C ADC-57':0.00265746)0.0900:0.00000000,'ag:AAR13676 ADC-6 beta-lactamase class C ADC-6':0.00532287)0.0500:0.00000000,('ag:AAO59456 ADC-3 beta-lactamase class C ADC-3':0.00266945,'ag:AAO59457 ADC-4 beta-lactamase class C ADC-4':0.00266111)0.3700:0.00265863)0.0300:0.00000000,(('ag:AAO43172 ADC-2 beta-lactamase class C ADC-2':0.00000000,'ag:ALA14812 ADC-77 beta-lactamase class C ADC-77':0.00265847)0.7500:0.00265814,('ag:ALA14811 ADC-76 beta-lactamase class C ADC-76':0.00266019,'ag:ALA14815 ADC-80 beta-lactamase class C ADC-80':0.00265045)0.4000:0.00266645)0.1200:0.00265699)0.0500:0.00000000,'ag:ALA14814 ADC-79 beta-lactamase class C ADC-79':0.00804258)0.0100:0.00000000,(('ag:CAB77444 ADC-1 beta-lactamase class C ADC-1':0.00531606,'ag:ABK34773 ADC-25 beta-lactamase class C ADC-25':0.00000000)0.3200:0.00000000,('ag:ALA14810 ADC-75 beta-lactamase class C ADC-75':0.00267056,(('ag:AFI56570 ADC-61 beta-lactamase class C ADC-61':0.00265281,'ag:ALA14813 ADC-78 beta-lactamase class C ADC-78':0.00000089)0.0400:0.00000000,('ag:ALA14808 ADC-73 beta-lactamase class C ADC-73':0.00265144,('ag:AEL30570 ADC-56 beta-lactamase class C ADC-56':0.00265462,('ag:AEL30572 ADC-30 beta-lactamase class C ADC-30':0.00000000,'ag:AFP89364 ADC-67 beta-lactamase class C ADC-67':0.00265359)0.1200:0.00000000)0.0900:0.00000000)0.0300:0.00000000)0.1300:0.00000000)0.3900:0.00265611)0.5100:0.00531915)0.0200:0.00000000,'ag:AAT70411 ADC-7 beta-lactamase class C ADC-7':0.01333763)0.1600:0.00495301,(('ag:ACJ42146 ADC-11 beta-lactamase class C ADC-11':0.00000000,'ag:ALA14816 ADC-81 beta-lactamase class C ADC-81':0.00000089)0.8700:0.00000000,('ag:ACC95874 ADC-39 beta-lactamase class C ADC-39':0.00000000,'ag:ALA14809 ADC-74 beta-lactamase class C ADC-74':0.00266231)0.5300:0.00266504)0.7500:0.00306577)0.2500:0.00270321,'ag:CAE00827 ADC-5 beta-lactamase class C ADC-5':0.00570941)0.8800:0.01368193,('ag:CAK95242 ADC-19 beta-lactamase class C ADC-19':0.01294710,(((('ag:CAK95248 ADC-13 beta-lactamase class C ADC-13':0.00000000,'ag:CAK95247 ADC-14 beta-lactamase class C ADC-14':0.00267425)0.9700:0.00818115,('ag:CAK95246 ADC-15 beta-lactamase class C ADC-15':0.02111841,'ag:ACN62073 ADC-44 beta-lactamase class C ADC-44':0.01423245)0.3000:0.00546329)0.2200:0.00668924,('ag:CAK95243 ADC-18 beta-lactamase class C ADC-18':0.00537008,'ag:CAK95238 ADC-23 beta-lactamase class C ADC-23':0.00531663)0.9600:0.03231447)0.0300:0.00414620,(('ag:CAK95241 ADC-20 beta-lactamase class C ADC-20':0.00804461,'ag:ACN62072 ADC-43 beta-lactamase class C ADC-43':0.01080384)0.2200:0.00000089,(('ag:CAK95240 ADC-21 beta-lactamase class C ADC-21':0.01464910,'ag:ACN62070 ADC-41 beta-lactamase class C ADC-41':0.00687350)0.2400:0.00269254,(('ag:CAK95249 ADC-12 beta-lactamase class C ADC-12':0.00000000,'ag:ACN62071 ADC-42 beta-lactamase class C ADC-42':0.00805343)0.9200:0.01074807,('ag:CAK95244 ADC-17 beta-lactamase class C ADC-17':0.00534737,'ag:CAK95239 ADC-22 beta-lactamase class C ADC-22':0.00000000)0.9600:0.01077048)0.2700:0.00418846)0.1000:0.00385355)0.1500:0.00000000)0.0500:0.00854037)0.1100:0.00543386)0.2900:0.02009197,'ag:CAK95245 ADC-16 beta-lactamase class C ADC-16':0.00648601)1.0000:0.49190529,('ag:CAL25116 ADC-8 beta-lactamase class C ADC-8':0.30839736,(casp150.169-HNBCKAMJ_00045:0.00000000,casp40.215-IAHFBJBJ_00481:0.00000000)1.0000:0.21430854)0.9800:0.18467403)0.9200:0.09609522,(((((((('ag:AAF86692 ACC-1a beta-lactamase class C ACC-1a':0.00000000,'ag:CCK86740 ACC-5 beta-lactamase class C ACC-5':0.00257077)0.1500:0.00000000,'ag:AAF86700 ACC-1d beta-lactamase class C ACC-1d':0.00253885)0.1500:0.00000000,'ag:AAF86694 ACC-1b beta-lactamase class C ACC-1b':0.00254363)0.2100:0.00000000,'ag:AAF86698 ACC-1c beta-lactamase class C ACC-1c':0.00254375)0.2100:0.00000000,('ag:CAB46491 ACC-1 beta-lactamase class C ACC-1':0.00000000,'ag:ABP49606 ACC-4 beta-lactamase class C ACC-4':0.00257223)0.6200:0.00256692)0.7400:0.01198674,'ag:AAF86691 ACC-2 beta-lactamase class C ACC-2':0.03797849)0.8200:0.04267736,'ag:AAF86697 ACC-3 beta-lactamase class C ACC-3':0.07547585)0.9800:0.53045769,(((((((('ag:AAD50818 CMY-8 beta-lactamase class C CMY-8':0.00000000,'ag:BAA02563 MOX-1 beta-lactamase class C MOX-1':0.00264027)0.4400:0.00000000,('ag:BAB72158 CMY-9 beta-lactamase class C CMY-9':0.00000000,'ag:BAE48233 CMY-19 beta-lactamase class C CMY-19':0.00265000)0.5400:0.00263883)1.0000:0.00797500,('ag:CAB82578 MOX-2 beta-lactamase class C MOX-2':0.00265026,'ag:ACI89425 MOX-4 beta-lactamase class C MOX-4':0.01331739)1.0000:0.05713776)0.4900:0.00269523,('ag:CAA63264 CMY-1 beta-lactamase class C CMY-1':0.00265083,('ag:AAK31369 CMY-10 beta-lactamase class C CMY-10':0.00000000,'ag:AAK31371 CMY-11 beta-lactamase class C CMY-11':0.00265711)0.5000:0.00000000)0.9800:0.00801286)1.0000:0.11629156,'ag:AIG22447 MOX-9 beta-lactamase class C MOX-9':0.11236503)0.8500:0.06977790,((('ag:CAA54602 FOX-1 beta-lactamase class C FOX-1':0.00539062,'ag:CAG28256 FOX-7 beta-lactamase class C FOX-7':0.00267520)1.0000:0.01297314,('ag:AAG12974 FOX-5 beta-lactamase class C FOX-5':0.00000000,'ag:AGE45503 FOX-10 beta-lactamase class C FOX-10':0.00266609)1.0000:0.01479636)0.4700:0.00708943,('ag:CAA71325 FOX-2 beta-lactamase class C FOX-2':0.00554758,('ag:CAB89086 FOX-4 beta-lactamase class C FOX-4':0.01095769,('ag:CAA71947 FOX-3 beta-lactamase class C FOX-3':0.00000000,'ag:ADK73994 FOX-8 beta-lactamase class C FOX-8':0.00267049)1.0000:0.02152273)0.6300:0.00801783)0.4900:0.00271487)0.9900:0.13655481)0.9900:0.23923402,('ag:ACQ82814 PDC-9 beta-lactamase class C PDC-9':0.00777632,(('ag:ACQ82806 PDC-2 beta-lactamase class C PDC-2':0.00264756,'ag:ACQ82812 PDC-7 beta-lactamase class C PDC-7':0.00264327)0.6600:0.00152830,('ag:ACQ82809 PDC-4 beta-lactamase class C PDC-4':0.00264506,(('ag:ACQ82808 PDC-3 beta-lactamase class C PDC-3':0.00000000,'ag:ACQ82813 PDC-8 beta-lactamase class C PDC-8':0.00264627)0.1600:0.00000000,('ag:ACQ82815 PDC-10 beta-lactamase class C PDC-10':0.00264542,('ag:ACQ82810 PDC-5 beta-lactamase class C PDC-5':0.00264578,('ag:ACQ82807 PDC-1 beta-lactamase class C PDC-1':0.00000089,'ag:ACQ82811 PDC-6 beta-lactamase class C PDC-6':0.00264516)0.5200:0.00264480)0.0700:0.00000089)0.0000:0.00000000)0.2400:0.00000000)0.6800:0.00400099)0.3100:0.00000089)1.0000:0.35829814)0.8800:0.13622874,((((('ag:CAA76196 DHA-1 beta-lactamase class C DHA-1':0.00000000,'ag:ADQ00385 DHA-7 beta-lactamase class C DHA-7':0.00264831)0.4000:0.00000000,('ag:ADT91161 DHA-6 beta-lactamase class C DHA-6':0.00150900,'ag:AMY61251 DHA-23 beta-lactamase class C DHA-23':0.00186828)0.2500:0.00192180)0.4300:0.00000000,'ag:AAR87489 DHA-3 beta-lactamase class C DHA-3':0.00530502)0.5800:0.00387734,'ag:AAG36927 DHA-2 beta-lactamase class C DHA-2':0.01489392)0.9900:0.28803266,((((((((('ag:AAC45086 ACT-1 beta-lactamase class C ACT-1':0.00269645,'ag:ABL67017 ACT-3 beta-lactamase class C ACT-3':0.00269117)0.5900:0.00000000,'ag:CDP41983 ACT-34 beta-lactamase class C ACT-34':0.01080886)0.9400:0.01082665,'ag:CCK86741 ACT-13 beta-lactamase class C ACT-13':0.00539034)0.8600:0.00745760,'ag:ACJ05686 ACT-6 beta-lactamase class C ACT-6':0.00384150)0.9800:0.02041616,('ag:AAD22636 MIR-1 beta-lactamase class C MIR-1':0.00265355,'ag:ABN69112 MIR-4 beta-lactamase class C MIR-4':0.00814252)1.0000:0.04252723)0.5800:0.00555916,'ag:AEI70575 ACT-9 beta-lactamase class C ACT-9':0.05650904)0.8800:0.02364040,('ag:AFU25650 ACT-12 beta-lactamase class C ACT-12':0.00716885,'ag:AHM76774 ACT-22 beta-lactamase class C ACT-22':0.00656831)1.0000:0.05366003)0.7000:0.01429939,('ag:AHM76779 ACT-19 beta-lactamase class C ACT-19':0.04059143,(((('ag:AFU25647 ACT-14 beta-lactamase class C ACT-14':0.00269315,'ag:AHM76777 ACT-18 beta-lactamase class C ACT-18':0.00268786)0.5400:0.00000000,'ag:AGU38146 ACT-23 beta-lactamase class C ACT-23':0.00807905)0.5900:0.00541308,'ag:AHA80106 ACT-21 beta-lactamase class C ACT-21':0.01625809)0.7000:0.00285782,(('ag:AFU25653 ACT-15 beta-lactamase class C ACT-15':0.00536169,'ag:AHM76771 ACT-17 beta-lactamase class C ACT-17':0.00000000)0.9400:0.00541626,('ag:BAM34463 ACT-16 beta-lactamase class C ACT-16':0.00000000,'ag:AHA80105 ACT-20 beta-lactamase class C ACT-20':0.00268588)0.9600:0.00809167)0.8500:0.00517178)0.9800:0.02390858)0.9300:0.03332253)0.9300:0.10915648,(((((('ag:AFU25632 CMY-74 beta-lactamase class C CMY-74':0.00267742,'ag:AHA80102 CMY-101 beta-lactamase class C CMY-101':0.00000000)0.3800:0.00000000,('ag:AFU25638 CMY-83 beta-lactamase class C CMY-83':0.00268001,'ag:AHM76768 CMY-93 beta-lactamase class C CMY-93':0.00536209)0.4300:0.00268097)0.4900:0.00267779,'ag:AFU25635 CMY-70 beta-lactamase class C CMY-70':0.00267875)0.1900:0.00000000,'ag:AHA80101 CMY-100 beta-lactamase class C CMY-100':0.00535739)0.9200:0.00794458,'ag:BAC76072 CFE-1 beta-lactamase class C CFE-1':0.01097415)0.8700:0.01227884,(((((('ag:BAG14343 CMY-41 beta-lactamase class C CMY-41':0.00000000,'ag:AHA80104 CMY-103 beta-lactamase class C CMY-103':0.00268194)0.9000:0.00538390,'ag:AFK08541 CMY-67 beta-lactamase class C CMY-67':0.00538435)0.4900:0.00267310,'ag:AKP17985 CMY-135 beta-lactamase class C CMY-135':0.00536634)0.0700:0.00000000,('ag:BAO05497 CMY-110 beta-lactamase class C CMY-110':0.00537910,('ag:AEZ49852 CMY-65 beta-lactamase class C CMY-65':0.00268857,'ag:AEZ49849 CMY-66 beta-lactamase class C CMY-66':0.00537616)0.2100:0.00268218)0.0300:0.00000000)0.1800:0.00240517,('ag:CCK86743 CMY-90 beta-lactamase class C CMY-90':0.00859622,('ag:AEZ49855 CMY-68 beta-lactamase class C CMY-68':0.00772784,'ag:CCK86742 CMY-89 beta-lactamase class C CMY-89':0.00846897)0.3400:0.00524821)0.0800:0.00275228)0.8200:0.00859291,('ag:ACA30422 CMY-40 beta-lactamase class C CMY-40':0.00811710,(((('ag:AAQ16660 CMY-13 beta-lactamase class C CMY-13':0.00000089,'ag:BAF56185 CMY-26 beta-lactamase class C CMY-26':0.01620083)0.4600:0.00267106,'ag:ACV32310 CMY-49 beta-lactamase class C CMY-49':0.01624394)0.4200:0.00812324,('ag:AFK08538 CMY-71 beta-lactamase class C CMY-71':0.01352252,('ag:BAF36388 CMY-37 beta-lactamase class C CMY-37':0.01619103,'ag:AGZ20169 CMY-108 beta-lactamase class C CMY-108':0.00269790)0.1200:0.00267501)0.0900:0.00000000)0.3300:0.00808387,('ag:AHA80103 CMY-102 beta-lactamase class C CMY-102':0.00268784,('ag:AAX58682 CMY-20 beta-lactamase class C CMY-20':0.00269462,('ag:ADQ38362 CMY-53 beta-lactamase class C CMY-53':0.00757347,(('ag:ABY58049 CMY-36 beta-lactamase class C CMY-36':0.00269395,'ag:CAA55007 LAT-1 beta-lactamase class C LAT-1':0.00810368)0.2800:0.00270215,((((('ag:CAD88479 CMY-14 beta-lactamase class C CMY-14':0.00268485,'ag:ACA30421 CMY-27 beta-lactamase class C CMY-27':0.00268786)0.0000:0.00000089,'ag:CAA75402 CMY-4 beta-lactamase class C CMY-4':0.00000089)0.0600:0.00000089,('ag:CAD88477 CMY-15 beta-lactamase class C CMY-15':0.00000000,'ag:CAP60699 CMY-38 beta-lactamase class C CMY-38':0.00268558)0.3600:0.00268625)0.0400:0.00000000,('ag:AGU59995 CMY-99 beta-lactamase class C CMY-99':0.00268638,('ag:CAH03679 CMY-16 beta-lactamase class C CMY-16':0.00000089,('ag:CAA76382 CMY-12 beta-lactamase class C CMY-12':0.00268471,'ag:CBB16411 CMY-45 beta-lactamase class C CMY-45':0.00537901)0.0200:0.00000089)0.0800:0.00000089)0.2600:0.00268593)0.1800:0.00268791,('ag:AAB80855 LAT-3 beta-lactamase class C LAT-3':0.00538091,(('ag:ABR18736 CMY-31 beta-lactamase class C CMY-31':0.00269210,'ag:ADK55604 CMY-54 beta-lactamase class C CMY-54':0.00269149)0.1900:0.00000089,('ag:AKI06385 CMY-130 beta-lactamase class C CMY-130':0.00269327,(('ag:ADK55605 CMY-55 beta-lactamase class C CMY-55':0.00269052,'ag:AKA60779 CMY-134 beta-lactamase class C CMY-134':0.00269050)0.0000:0.00000000,('ag:AHW47897 CMY-111 beta-lactamase class C CMY-111':0.00269103,('ag:ABN69070 CMY-24 beta-lactamase class C CMY-24':0.00269204,('ag:ADP37961 CMY-57 beta-lactamase class C CMY-57':0.00269050,('ag:ADY19254 CMY-58 beta-lactamase class C CMY-58':0.00269346,((('ag:CAB36900 CMY-7 beta-lactamase class C CMY-7':0.00000000,'ag:ABS12248 CMY-29 beta-lactamase class C CMY-29':0.00269933)0.3500:0.00000000,'ag:AAZ66866 CMY-21 beta-lactamase class C CMY-21':0.00269452)0.4900:0.00269402,('ag:ALE33733 CMY-107 beta-lactamase class C CMY-107':0.00269088,('ag:ACA97846 CMY-32 beta-lactamase class C CMY-32':0.00269135,('ag:ABD94117 CMY-23 beta-lactamase class C CMY-23':0.00269378,('ag:CAB50867 CMY-5 beta-lactamase class C CMY-5':0.00269050,('ag:ACA30420 CMY-25 beta-lactamase class C CMY-25':0.00269555,(((('ag:ABS12249 CMY-30 beta-lactamase class C CMY-30':0.00234750,'ag:ADM21467 CMY-42 beta-lactamase class C CMY-42':0.00132802)0.4100:0.00170742,'ag:AGC54799 CMY-95 beta-lactamase class C CMY-95':0.00269082)0.0000:0.00000089,'ag:BAJ17544 CMY-59 beta-lactamase class C CMY-59':0.00000044)0.4600:0.00274346,('ag:AAU95778 CMY-18 beta-lactamase class C CMY-18':0.00000089,('ag:CAA62957 CMY-2 beta-lactamase class C CMY-2':0.00000089,('ag:ADT91162 CMY-56 beta-lactamase class C CMY-56':0.00269108,('ag:ACJ65711 CMY-44 beta-lactamase class C CMY-44':0.00000000,('ag:ACA97847 CMY-33 beta-lactamase class C CMY-33':0.00000000,'ag:AGC54798 CMY-94 beta-lactamase class C CMY-94':0.00103759)0.3900:0.00130429)0.4100:0.00034840)0.0000:0.00000000)0.0000:0.00000000)0.0000:0.00000000)0.0000:0.00000000)0.0000:0.00000000)0.0000:0.00000000)0.0000:0.00000000)0.0000:0.00000000)0.0000:0.00000000)0.0000:0.00000000)0.0000:0.00000000)0.0000:0.00000000)0.0000:0.00000000)0.0000:0.00000000)0.0000:0.00000089)0.0000:0.00000000)0.0300:0.00000089)0.0100:0.00000089)0.0100:0.00000000)0.1700:0.00138981)0.1800:0.00464615)0.0600:0.00000000)0.5100:0.00274617)0.2000:0.00550294)0.3100:0.00526324)0.5000:0.01224254)1.0000:0.13544854)0.9200:0.27500005)0.8100:0.29475224)0.3800:0.06354879)0.2900:0.06652489)0.9900:3.55437913,(((((((((((('ag:AAQ54756 GOB-8 beta-lactamase class B GOB-8':0.00356152,'ag:AAT68576 GOB-9 beta-lactamase class B GOB-9':0.00354205)0.8200:0.00354325,'ag:AAT68577 GOB-10 beta-lactamase class B GOB-10':0.00000089)0.9900:0.02545232,('ag:AAF04458 GOB-1 beta-lactamase class B GOB-1':0.00000000,'ag:AAY53478 GOB-18 beta-lactamase class B GOB-18':0.01422931)1.0000:0.02164615)0.5000:0.01767663,'ag:AAT68579 GOB-12 beta-lactamase class B GOB-12':0.00000089)0.5100:0.02509555,('ag:AAT68578 GOB-11 beta-lactamase class B GOB-11':0.02131227,'ag:QDB65120 GOB-19 beta-lactamase class B GOB-19':0.00000000)0.5800:0.00353377)0.2900:0.00955574,('ag:AAT68580 GOB-13 beta-lactamase class B GOB-13':0.00000000,'ag:AAV65595 GOB-15 beta-lactamase class B GOB-15':0.00353199)1.0000:0.01531339)0.9700:0.15915299,('ag:AAW82618 GOB-16 beta-lactamase class B GOB-16':0.00354614,'ag:AAW82619 GOB-17 beta-lactamase class B GOB-17':0.00000000)0.9700:0.04323493)0.9500:0.70054929,(casp150.154-EOCCHKBK_01016:0.00000000,casp40.95-OICPLIJP_01112:0.00000000)1.0000:0.35599112)0.5000:0.08926022,(casp150.136-EEKHDION_03010:0.15388171,(casp150.299-BNEENLPF_00151:0.13966759,(casp150.100-POANLGLH_03091:0.21356045,(casp150.100-POANLGLH_03261:0.17592177,(casp15.167-ADILNDBO_00237:0.00000000,casp40.220-GPCFOBLN_01961:0.00000000)1.0000:0.21634614)0.9300:0.09496471)0.6300:0.06326275)0.9700:0.11871771)0.9600:0.15900559)0.8800:0.35804961,((casp150.299-BNEENLPF_03234:0.45071442,casp150.205-KEACKLOE_00888:0.42075722)0.8800:0.59114164,(((casp150.46-AIEJOLAH_07624:0.13405959,casp40.109-PCMHCDHE_03871:0.20324559)0.9500:0.09023067,(casp150.69-BIDOACPM_03738:0.17883496,casp40.51-CDIDJOII_03913:0.19026041)0.9900:0.11912031)0.9700:0.25050049,(casp150.205-KEACKLOE_02795:0.46742760,(casp150.299-BNEENLPF_02856:0.30919833,(casp150.154-EOCCHKBK_03411:0.00000000,casp40.95-OICPLIJP_03168:0.00000000)1.0000:0.35317981)0.7900:0.06020330)1.0000:0.30625125)0.6100:0.13940815)0.5700:0.14064909)0.2500:0.00000091,(casp150.299-BNEENLPF_03106:0.35136559,(casp150.31-CFBKJOIE_01731:0.20907110,(casp150.298-NPIGMJFH_02028:0.00000000,casp40.311-OAPKMILO_01670:0.00000000)1.0000:0.26665708)0.9800:0.23127296)0.9000:0.47285863)0.9900:2.46863720,(((((((('ag:ACL50513 VIM-14 metallo-beta-lactamase class B VIM-14':0.00372720,'ag:ACY29468 VIM-19 metallo-beta-lactamase class B VIM-19':0.00373423)0.0400:0.00000089,'ag:AAN04257 VIM-4 metallo-beta-lactamase class B VIM-4':0.00000089)0.1000:0.00000089,('ag:ADX78234 VIM-27 metallo-beta-lactamase class B VIM-27':0.00373127,'ag:AGC50807 VIM-37 metallo-beta-lactamase class B VIM-37':0.00000000)0.4400:0.00373168)0.0300:0.00000000,('ag:AFP99175 VIM-33 metallo-beta-lactamase class B VIM-33':0.00372358,('ag:AFN88953 VIM-34 metallo-beta-lactamase class B VIM-34':0.00372369,('ag:CAB46686 VIM-1 metallo-beta-lactamase class B VIM-1':0.00000000,'ag:AGC50805 VIM-35 metallo-beta-lactamase class B VIM-35':0.00372562)0.1400:0.00000000)0.1700:0.00000000)0.0900:0.00373424)0.1500:0.00000089,('ag:ABC94518 VIM-13 metallo-beta-lactamase class B VIM-13':0.06218242,('ag:AEI25539 VIM-28 metallo-beta-lactamase class B VIM-28':0.00000089,(('ag:AAR20999 VIM-5 metallo-beta-lactamase class B VIM-5':0.00000000,'ag:AGE83081 VIM-38 metallo-beta-lactamase class B VIM-38':0.00748183)0.8700:0.01130764,('ag:CBY80143 VIM-26 metallo-beta-lactamase class B VIM-26':0.00000000,'ag:AGS82586 VIM-39 metallo-beta-lactamase class B VIM-39':0.00373326)0.3100:0.00374068)0.0200:0.00000000)0.1900:0.00000089)0.0900:0.00373929)0.2300:0.00518911,('ag:AAZ73123 VIM-12 metallo-beta-lactamase class B VIM-12':0.00373025,('ag:AFK24647 VIM-31 metallo-beta-lactamase class B VIM-31':0.00000000,('ag:ACB54702 VIM-15 metallo-beta-lactamase class B VIM-15':0.00375075,('ag:ABW90721 VIM-17 metallo-beta-lactamase class B VIM-17':0.00375597,('ag:AAT36613 VIM-11 metallo-beta-lactamase class B VIM-11':0.00375132,((('ag:AAF61483 VIM-2 metallo-beta-lactamase class B VIM-2':0.00000089,'ag:ACB54703 VIM-16 metallo-beta-lactamase class B VIM-16':0.00376380)0.1000:0.00000089,'ag:AAS13759 VIM-8 metallo-beta-lactamase class B VIM-8':0.00375410)0.1200:0.00000089,(('ag:ACT33323 VIM-23 metallo-beta-lactamase class B VIM-23':0.00000111,'ag:ADL27533 VIM-24 metallo-beta-lactamase class B VIM-24':0.00375737)0.7300:0.00375486,('ag:CAO83029 VIM-18 metallo-beta-lactamase class B VIM-18':0.00000089,('ag:AGC50806 VIM-36 metallo-beta-lactamase class B VIM-36':0.00000089,('ag:AAG27703 VIM-3 metallo-beta-lactamase class B VIM-3':0.00375010,'ag:AAN84550 VIM-6 metallo-beta-lactamase class B VIM-6':0.00000089)0.4300:0.00375149)0.0000:0.00000089)0.2800:0.00375497)0.0000:0.00000089)0.0000:0.00000089)0.0600:0.00000089)0.1700:0.00000000)0.5700:0.00374750)0.9900:0.05399423)0.7900:0.02124762)0.7700:0.07082780,'ag:CAD61201 VIM-7 metallo-beta-lactamase class B VIM-7':0.17378283)0.8900:0.36212589,((((((('ag:AGK06434 NDM-7 metallo-beta-lactamase class B NDM-7':0.00367791,'ag:BAM84089 NDM-8 metallo-beta-lactamase class B NDM-8':0.00368698)0.4400:0.00000089,'ag:AFB82585 NDM-4 metallo-beta-lactamase class B NDM-4':0.00000089)0.1600:0.00000089,'ag:BAO79439 NDM-12 metallo-beta-lactamase class B NDM-12':0.00368104)0.1000:0.00000000,('ag:AFK80349 NDM-3 metallo-beta-lactamase class B NDM-3':0.00367456,'ag:BAQ02518 NDM-13 metallo-beta-lactamase class B NDM-13':0.00000000)0.4500:0.00367847)0.0300:0.00000000,('ag:AEA41876 NDM-2 metallo-beta-lactamase class B NDM-2':0.00367319,('ag:AEX08599 NDM-6 metallo-beta-lactamase class B NDM-6':0.00367451,('ag:AJP18054 NDM-14 metallo-beta-lactamase class B NDM-14':0.00368050,('ag:CAZ39946 NDM-1 metallo-beta-lactamase class B NDM-1':0.00000000,'ag:AGU91756 NDM-9 metallo-beta-lactamase class B NDM-9':0.00367593)0.1200:0.00000000)0.0800:0.00000000)0.1000:0.00000000)0.1000:0.00367763)0.4800:0.00368904,('ag:AQY45923 NDM-20 beta-lactamase class B NDM-20':0.00368834,('ag:AEN03071 NDM-5 metallo-beta-lactamase class B NDM-5':0.00000000,'ag:AOT73359 NDM-17 beta-lactamase class B NDM-17':0.00368996)0.3000:0.00000000)0.2400:0.00000000)1.0000:0.78569524,(((((((((('ag:AAF89161 BlaB-8 beta-lactamase class B BlaB-8':0.00000000,'ag:AAQ54753 BlaB-9 beta-lactamase class B BlaB-9':0.00416439)0.2500:0.00000000,'ag:AAQ54754 BlaB-10 beta-lactamase class B BlaB-10':0.00417690)0.2100:0.00000000,'ag:AAF89160 BlaB-7 beta-lactamase class B BlaB-7':0.00416556)0.4800:0.00413046,('ag:AAF89159 BlaB-5 beta-lactamase class B BlaB-5':0.01243397,'ag:AAF89158 BlaB-6 beta-lactamase class B BlaB-6':0.00000000)0.3200:0.00421092)0.9000:0.03388327,('ag:QDB65119 BlaB-16 beta-lactamase class B BlaB-16':0.04916441,('ag:AEY68295 BlaB-14 beta-lactamase class B BlaB-14':0.04252021,('ag:CAA65601 BlaB-1 beta-lactamase class B BlaB-1':0.00000000,('ag:AAD43145 BlaB-2 beta-lactamase class B BlaB-2':0.00409566,'ag:AAQ54755 BlaB-11 beta-lactamase class B BlaB-11':0.00000000)0.5300:0.00000000)0.8300:0.01639282)0.8000:0.03691430)0.6000:0.03651024)0.6500:0.08706264,'ag:AAD43582 BlaB-3 beta-lactamase class B BlaB-3':0.00414656)0.2700:0.00410547,'ag:ABQ84947 BlaB-12 beta-lactamase class B BlaB-12':0.00000000)0.1000:0.00000089,'ag:ABQ84948 BlaB-13 beta-lactamase class B BlaB-13':0.00411890)0.9900:0.47360644,('ag:AAG29765 IND-4 metallo-beta-lactamase class B IND-4':0.16300827,(('ag:AAG29757 IND-2 metallo-beta-lactamase class B IND-2':0.00000000,'ag:AAG29760 IND-2a metallo-beta-lactamase class B IND-2a':0.00431092)1.0000:0.09260319,('ag:CAJ32373 IND-6 metallo-beta-lactamase class B IND-6':0.06187640,('ag:AAG29761 IND-3 metallo-beta-lactamase class B IND-3':0.03765247,('ag:AAS78754 IND-5 metallo-beta-lactamase class B IND-5':0.03346658,('ag:AAD20273 IND-1 metallo-beta-lactamase class B IND-1':0.00430259,'ag:BAJ05825 IND-7 metallo-beta-lactamase class B IND-7':0.00000000)0.9900:0.04623927)0.5000:0.00464547)0.6300:0.02319732)0.9100:0.09981740)0.5800:0.08308535)0.9400:0.45935607)0.8200:0.56790061,(('ag:CAF05908 GIM-1 metallo-beta-lactamase class B GIM-1':0.00000089,'ag:AIY26289 GIM-2 metallo-beta-lactamase class B GIM-2':0.00408257)1.0000:0.48559323,(('ag:AGS82587 IMP-31 metallo-beta-lactamase class B IMP-31':0.02766672,'ag:AFO59566 IMP-35 metallo-beta-lactamase class B IMP-35':0.00407857)0.9900:0.06752645,((((((('ag:CAB94707 IMP-2 metallo-beta-lactamase class B IMP-2':0.00424733,'ag:ABM67078 IMP-19 metallo-beta-lactamase class B IMP-19':0.00000000)0.7100:0.00424495,'ag:AAK13430 IMP-8 metallo-beta-lactamase class B IMP-8':0.00000000)0.3700:0.00000000,'ag:ABM68358 IMP-24 metallo-beta-lactamase class B IMP-24':0.00423851)0.9600:0.01607374,('ag:AEU17778 IMP-33 metallo-beta-lactamase class B IMP-33':0.00523978,('ag:CAD80251 IMP-13 metallo-beta-lactamase class B IMP-13':0.00000000,'ag:AFP97028 IMP-37 metallo-beta-lactamase class B IMP-37':0.00848436)0.9500:0.01604006)1.0000:0.03994768)0.8300:0.01434984,'ag:AEH41427 IMP-27 metallo-beta-lactamase class B IMP-27':0.09912439)0.3100:0.00426175,('ag:AAV49162 IMP-18 metallo-beta-lactamase class B IMP-18':0.05432566,'ag:APM84539 IMP-65 beta-lactamase class B IMP-65':0.03557321)0.9400:0.06334300)0.3700:0.00971245,('ag:CAD12765 IMP-12 metallo-beta-lactamase class B IMP-12':0.09318779,('ag:CAE48334 IMP-16 metallo-beta-lactamase class B IMP-16':0.03053411,('ag:ABC88434 IMP-22 metallo-beta-lactamase class B IMP-22':0.02965892,('ag:BAM98942 IMP-44 metallo-beta-lactamase class B IMP-44':0.05496864,('ag:ADT63777 IMP-29 metallo-beta-lactamase class B IMP-29':0.01765417,(('ag:AAT49070 IMP-15 metallo-beta-lactamase class B IMP-15':0.00000000,'ag:AOE46845 IMP-62 beta-lactamase class B IMP-62':0.00425628)1.0000:0.03792306,(('ag:AGL46523 IMP-9 metallo-beta-lactamase class B IMP-9':0.00000000,'ag:AIA58910 IMP-45 metallo-beta-lactamase class B IMP-45':0.00428076)1.0000:0.07024546,((('ag:AAK12087 IMP-7 metallo-beta-lactamase class B IMP-7':0.00000000,'ag:BAM98935 IMP-43 metallo-beta-lactamase class B IMP-43':0.00429618)1.0000:0.04381119,'ag:AAK27847 IMP-5 metallo-beta-lactamase class B IMP-5':0.00426001)0.3700:0.00855024,('ag:AFG73659 IMP-28 metallo-beta-lactamase class B IMP-28':0.01722643,(('ag:AAK13078 IMP-4 metallo-beta-lactamase class B IMP-4':0.00000000,'ag:ACY01749 IMP-26 metallo-beta-lactamase class B IMP-26':0.00431609)1.0000:0.02909879,((('ag:BAA77393 IMP-3 metallo-beta-lactamase class B IMP-3':0.00426584,'ag:BAB15941 IMP-6 metallo-beta-lactamase class B IMP-6':0.00000000)0.3000:0.00000000,'ag:ACB41775 IMP-25 metallo-beta-lactamase class B IMP-25':0.00425341)0.4600:0.00425341,('ag:BAB72069 IMP-10 metallo-beta-lactamase class B IMP-10':0.00426058,('ag:BAP75826 IMP-34 metallo-beta-lactamase class B IMP-34':0.00425070,('ag:AAB30289 IMP-1 metallo-beta-lactamase class B IMP-1':0.00000000,'ag:ABF70513 IMP-30 metallo-beta-lactamase class B IMP-30':0.00424575)0.3100:0.00000000)0.2100:0.00000000)0.1700:0.00000000)0.9200:0.01698131)0.9200:0.04548182)0.1300:0.00000000)0.5200:0.01490259)0.3200:0.01292728)0.4100:0.03291895)0.4700:0.04572479)0.0400:0.00809546)0.0300:0.00437227)0.2600:0.03010015)0.1900:0.00800751)0.2500:0.03289092)0.9900:0.50242596)0.7600:0.12811932)0.4700:0.41132928)0.1900:0.19637946)0.4400:0.56598304)0.9800:2.81867306);
