# Supplementary material for: Genome-resolved insight into the reservoir of antibiotic resistance genes in aquatic microbial community
Source: Sci Rep. 2022 Dec 6;12:21047. doi: 10.1038/s41598-022-25026-3 (PMC9726936; doi:10.1038/s41598-022-25026-3)
Supplement: Supplementary file 4 — Supplementary Information 4. [file 41598_2022_25026_MOESM4_ESM.zip]

Archive with 16 entries (16 files):
- Supplementary-Data-S2/Caspian-Sea-ARGs.xlsx
- Supplementary-Data-S2/Caspian-Sea-ARGs-sequences.fa
- Supplementary-Data-S2/gyrA.align.fas
- Supplementary-Data-S2/gyrA.fasta
- Supplementary-Data-S2/lpxC.align.fas
- Supplementary-Data-S2/lpxC.fasta
- Supplementary-Data-S2/murA.align.fas
- Supplementary-Data-S2/murA.fasta
- Supplementary-Data-S2/parC.align.fas
- Supplementary-Data-S2/parC.fasta
- Supplementary-Data-S2/rpoB.align.fas
- Supplementary-Data-S2/rpoB.fasta
- Supplementary-Data-S2/rpsA.align.fas
- Supplementary-Data-S2/rpsA.fasta
- Supplementary-Data-S2/rpsL.align.fas
- Supplementary-Data-S2/rpsL.fasta
