# Supplementary material for: Genome-resolved insight into the reservoir of antibiotic resistance genes in aquatic microbial community
Source: Sci Rep. 2022 Dec 6;12:21047. doi: 10.1038/s41598-022-25026-3 (PMC9726936; doi:10.1038/s41598-022-25026-3)
Supplement: Supplementary file 4 — Supplementary Information 4. [file 41598_2022_25026_MOESM4_ESM.zip › Supplementary-Data-S2/Caspian-Sea-ARGs.xlsx]

## Sheet: AR-Genes-233
Genome	Depth	Taxonomy	Gene-id	Gene-name-Prokka	PHMM-Description	CDD-short-name	CDD-Description	Pfam-Identifier	Pfam-Description	eggNOG-Description	Identity%	Coverage%	AMR_Class-tools	Method	Tool	ARG-Class	ARG-Subclass	Antibiotic-Class
casp150.241	150	d__Bacteria;p__Proteobacteria;c__Gammaproteobacteria;o__Pseudomonadales;f__Moraxellaceae;g__Acinetobacter;s__Acinetobacter johnsonii	HMCNMLOA_01475	Macrolide export protein MacA	Putative secretion protein (HlyD family)	PRK11578 superfamily	macrolide transporter subunit MacA; Provisional	HlyD_D23	Barrel-sandwich domain of CusB or HlyD membrane-fusion	Belongs to the membrane fusion protein (MFP) (TC 8.A.1) family	66.4	miss	MLS	deep learning	DeepARG	Prevention of access to target	ABC efflux pump	Macrolide
casp40.142	40	d__Bacteria;p__Proteobacteria;c__Gammaproteobacteria;o__Pseudomonadales;f__Moraxellaceae;g__Acinetobacter;s__Acinetobacter johnsonii	FCMKGLIF_00383	Macrolide export protein MacA	Putative secretion protein (HlyD family)	PRK11578 superfamily	macrolide transporter subunit MacA; Provisional	HlyD_D23	Barrel-sandwich domain of CusB or HlyD membrane-fusion	Belongs to the membrane fusion protein (MFP) (TC 8.A.1) family	66.4	miss	MLS	deep learning	DeepARG	Prevention of access to target	ABC efflux pump	Macrolide
casp40.215	40	d__Bacteria;p__Proteobacteria;c__Gammaproteobacteria;o__Pseudomonadales;f__Moraxellaceae;g__Acinetobacter;s__Acinetobacter venetianus	IAHFBJBJ_03388	putative ABC transporter ATP-binding protein YbiT	ABC transporter	Uup	ATPase components of ABC transporters with duplicated ATPase domains [General function prediction only]; ATPase components of ABC transporters with duplicated ATPase domains [General function prediction only].	ABC_tran	ABC transporter	ABC transporter, ATP-binding protein	100	100	MACROLIDE	EXACTP	AMRFinder	Prevention of access to target	ABC efflux pump	MLS
casp150.136	150	d__Bacteria;p__Acidobacteriota;c__Acidobacteriae;o__Bryobacterales;f__UBA6623;g__;s__	EEKHDION_03010	Metallo-beta-lactamase L1 type 3	Lactamase_B domain-containing protein	metallo-hydrolase-like_MBL-fold superfamily	mainly hydrolytic enzymes and related proteins which carry out various biological functions; MBL-fold metallohydrolase domain; Members of the MBL-fold metallohydrolase superfamily are mainly hydrolytic enzymes which carry out a variety of biological functions. The class B metal beta-lactamases (MBLs) for which this fold was named perform only a small fraction of the activities included in this su…	Lactamase_B	Metallo-beta-lactamase superfamily	Metallo-beta-lactamase superfamily	43.05	97.35	BETA-LACTAM	HMM	AMRFinder	Direct modification of antibiotics	Beta-lactamase	Beta-lactam
casp150.154	150	d__Bacteria;p__Acidobacteriota;c__Acidobacteriae;o__Bryobacterales;f__UBA6623;g__;s__	EOCCHKBK_03411	Metallo-beta-lactamase L1 type 3	Beta-lactamase	metallo-hydrolase-like_MBL-fold superfamily	mainly hydrolytic enzymes and related proteins which carry out various biological functions; MBL-fold metallohydrolase domain; Members of the MBL-fold metallohydrolase superfamily are mainly hydrolytic enzymes which carry out a variety of biological functions. The class B metal beta-lactamases (MBLs) for which this fold was named perform only a small fraction of the activities included in this su…	Lactamase_B	Metallo-beta-lactamase superfamily	Metallo-beta-lactamase superfamily	48.84	90.43	BETA-LACTAM	HMM	AMRFinder	Direct modification of antibiotics	Beta-lactamase	Beta-lactam
casp150.154	150	d__Bacteria;p__Acidobacteriota;c__Acidobacteriae;o__Bryobacterales;f__UBA6623;g__;s__	EOCCHKBK_01016	Metallo-beta-lactamase L1 type 3	Lactamase_B domain-containing protein	metallo-hydrolase-like_MBL-fold superfamily	mainly hydrolytic enzymes and related proteins which carry out various biological functions; MBL-fold metallohydrolase domain; Members of the MBL-fold metallohydrolase superfamily are mainly hydrolytic enzymes which carry out a variety of biological functions. The class B metal beta-lactamases (MBLs) for which this fold was named perform only a small fraction of the activities included in this su…	Lactamase_B	Metallo-beta-lactamase superfamily	Metallo-beta-lactamase superfamily	44.6	95.67	BETA-LACTAM	HMM	AMRFinder	Direct modification of antibiotics	Beta-lactamase	Beta-lactam
casp40.95	40	d__Bacteria;p__Acidobacteriota;c__Acidobacteriae;o__Bryobacterales;f__UBA6623;g__;s__	OICPLIJP_03168	Metallo-beta-lactamase L1 type 3	Beta-lactamase	metallo-hydrolase-like_MBL-fold superfamily	mainly hydrolytic enzymes and related proteins which carry out various biological functions; MBL-fold metallohydrolase domain; Members of the MBL-fold metallohydrolase superfamily are mainly hydrolytic enzymes which carry out a variety of biological functions. The class B metal beta-lactamases (MBLs) for which this fold was named perform only a small fraction of the activities included in this su…	Lactamase_B	Metallo-beta-lactamase superfamily	Metallo-beta-lactamase superfamily	48.84	90.43	BETA-LACTAM	HMM	AMRFinder	Direct modification of antibiotics	Beta-lactamase	Beta-lactam
casp40.95	40	d__Bacteria;p__Acidobacteriota;c__Acidobacteriae;o__Bryobacterales;f__UBA6623;g__;s__	OICPLIJP_01112	Metallo-beta-lactamase L1 type 3	Lactamase_B domain-containing protein	metallo-hydrolase-like_MBL-fold superfamily	mainly hydrolytic enzymes and related proteins which carry out various biological functions; MBL-fold metallohydrolase domain; Members of the MBL-fold metallohydrolase superfamily are mainly hydrolytic enzymes which carry out a variety of biological functions. The class B metal beta-lactamases (MBLs) for which this fold was named perform only a small fraction of the activities included in this su…	Lactamase_B	Metallo-beta-lactamase superfamily	Metallo-beta-lactamase superfamily	44.6	95.67	BETA-LACTAM	HMM	AMRFinder	Direct modification of antibiotics	Beta-lactamase	Beta-lactam
casp150.133	150	d__Bacteria;p__Proteobacteria;c__Alphaproteobacteria;o__Caulobacterales;f__Caulobacteraceae;g__Brevundimonas;s__	IBHFGKKE_00487	Beta-lactamase	Beta-lactamase	Transpeptidase superfamily	Penicillin binding protein transpeptidase domain; The active site serine is conserved in all members of this family.	Beta-lactamase2	Beta-lactamase enzyme family	beta-lactamase	45.36	97.28	BETA-LACTAM	HMM	AMRFinder	Direct modification of antibiotics	Beta-lactamase	Beta-lactam
casp40.174	40	d__Bacteria;p__Proteobacteria;c__Alphaproteobacteria;o__Caulobacterales;f__Caulobacteraceae;g__Brevundimonas;s__	LEECDGGH_01667	Beta-lactamase	Beta-lactamase	Transpeptidase superfamily	Penicillin binding protein transpeptidase domain; The active site serine is conserved in all members of this family.	Beta-lactamase2	Beta-lactamase enzyme family	beta-lactamase	45.36	97.28	BETA-LACTAM	HMM	AMRFinder	Direct modification of antibiotics	Beta-lactamase	Beta-lactam
casp15.175	15	d__Bacteria;p__Proteobacteria;c__Gammaproteobacteria;o__Francisellales;f__Francisellaceae;g__Caedibacter;s__	EBJODPFO_00650	Beta-lactamase	Beta-lactamase	Transpeptidase superfamily	Penicillin binding protein transpeptidase domain; The active site serine is conserved in all members of this family.	Beta-lactamase2	Beta-lactamase enzyme family	beta-lactamase	50.18	95.92	BETA-LACTAM	HMM	AMRFinder	Direct modification of antibiotics	Beta-lactamase	Beta-lactam
casp150.31	150	d__Bacteria;p__Gemmatimonadota;c__Gemmatimonadetes;o__Gemmatimonadales;f__Gemmatimonadaceae;g__Fen-1231;s__	CFBKJOIE_01731	Metallo-beta-lactamase L1 type 3	Lactamase_B domain-containing protein	metallo-hydrolase-like_MBL-fold superfamily	mainly hydrolytic enzymes and related proteins which carry out various biological functions; MBL-fold metallohydrolase domain; Members of the MBL-fold metallohydrolase superfamily are mainly hydrolytic enzymes which carry out a variety of biological functions. The class B metal beta-lactamases (MBLs) for which this fold was named perform only a small fraction of the activities included in this su…	Lactamase_B	Metallo-beta-lactamase superfamily	Metallo-beta-lactamase superfamily	40.07	96.49	BETA-LACTAM	HMM	AMRFinder	Direct modification of antibiotics	Beta-lactamase	Beta-lactam
casp150.119	150	d__Bacteria;p__Actinobacteriota;c__Actinobacteria;o__Mycobacteriales;f__Mycobacteriaceae;g__Mycolicibacterium;s__Mycolicibacterium sp001510415	KIBDMIMN_02996	Beta-lactamase	Beta-lactamase	Transpeptidase superfamily	Penicillin binding protein transpeptidase domain; The active site serine is conserved in all members of this family.	Beta-lactamase2	Beta-lactamase enzyme family	beta-lactamase	54.04	91.13	BETA-LACTAM	HMM	AMRFinder	Direct modification of antibiotics	Beta-lactamase	Beta-lactam
casp40.75	40	d__Bacteria;p__Actinobacteriota;c__Actinobacteria;o__Mycobacteriales;f__Mycobacteriaceae;g__Mycolicibacterium;s__Mycolicibacterium sp001510415	BGPOMPEL_02839	Beta-lactamase	Beta-lactamase	Transpeptidase superfamily	Penicillin binding protein transpeptidase domain; The active site serine is conserved in all members of this family.	Beta-lactamase2	Beta-lactamase enzyme family	beta-lactamase	54.04	91.13	BETA-LACTAM	HMM	AMRFinder	Direct modification of antibiotics	Beta-lactamase	Beta-lactam
casp150.46	150	d__Bacteria;p__Planctomycetota;c__Planctomycetes;o__Pirellulales;f__Pirellulaceae;g__GCA-2726245;s__	AIEJOLAH_07624	Metallo-beta-lactamase L1 type 3	Metallo-beta-lactamase class B	metallo-hydrolase-like_MBL-fold superfamily	mainly hydrolytic enzymes and related proteins which carry out various biological functions; MBL-fold metallohydrolase domain; Members of the MBL-fold metallohydrolase superfamily are mainly hydrolytic enzymes which carry out a variety of biological functions. The class B metal beta-lactamases (MBLs) for which this fold was named perform only a small fraction of the activities included in this su…	Lactamase_B	Metallo-beta-lactamase superfamily	Metallo-beta-lactamase superfamily	49.61	90.07	BETA-LACTAM	HMM	AMRFinder	Direct modification of antibiotics	Beta-lactamase	Beta-lactam
casp150.69	150	d__Bacteria;p__Planctomycetota;c__Planctomycetes;o__Planctomycetales;f__Planctomycetaceae;g__;s__	BIDOACPM_03738	Metallo-beta-lactamase L1 type 3	Metallo-beta-lactamase class B	metallo-hydrolase-like_MBL-fold superfamily	mainly hydrolytic enzymes and related proteins which carry out various biological functions; MBL-fold metallohydrolase domain; Members of the MBL-fold metallohydrolase superfamily are mainly hydrolytic enzymes which carry out a variety of biological functions. The class B metal beta-lactamases (MBLs) for which this fold was named perform only a small fraction of the activities included in this su…	Lactamase_B	Metallo-beta-lactamase superfamily	Metallo-beta-lactamase superfamily	44.96	98.58	BETA-LACTAM	HMM	AMRFinder	Direct modification of antibiotics	Beta-lactamase	Beta-lactam
casp40.109	40	d__Bacteria;p__Planctomycetota;c__Planctomycetes;o__Planctomycetales;f__Planctomycetaceae;g__;s__	PCMHCDHE_03871	Metallo-beta-lactamase L1 type 3	Metallo-beta-lactamase class B	metallo-hydrolase-like_MBL-fold superfamily	mainly hydrolytic enzymes and related proteins which carry out various biological functions; MBL-fold metallohydrolase domain; Members of the MBL-fold metallohydrolase superfamily are mainly hydrolytic enzymes which carry out a variety of biological functions. The class B metal beta-lactamases (MBLs) for which this fold was named perform only a small fraction of the activities included in this su…	Lactamase_B	Metallo-beta-lactamase superfamily	Metallo-beta-lactamase superfamily	46.09	90.78	BETA-LACTAM	HMM	AMRFinder	Direct modification of antibiotics	Beta-lactamase	Beta-lactam
casp40.51	40	d__Bacteria;p__Planctomycetota;c__Planctomycetes;o__Planctomycetales;f__Planctomycetaceae;g__;s__	CDIDJOII_03913	Metallo-beta-lactamase L1 type 3	Metallo-beta-lactamase class B	metallo-hydrolase-like_MBL-fold superfamily	mainly hydrolytic enzymes and related proteins which carry out various biological functions; MBL-fold metallohydrolase domain; Members of the MBL-fold metallohydrolase superfamily are mainly hydrolytic enzymes which carry out a variety of biological functions. The class B metal beta-lactamases (MBLs) for which this fold was named perform only a small fraction of the activities included in this su…	Lactamase_B	Metallo-beta-lactamase superfamily	Metallo-beta-lactamase superfamily	44.8	98.94	BETA-LACTAM	HMM	AMRFinder	Direct modification of antibiotics	Beta-lactamase	Beta-lactam
casp15.167	15	d__Bacteria;p__Proteobacteria;c__Gammaproteobacteria;o__Pseudomonadales;f__Pseudohongiellaceae;g__UBA9145;s__	ADILNDBO_00237	Metallo-beta-lactamase L1 type 3	Lactamase_B domain-containing protein	metallo-hydrolase-like_MBL-fold superfamily	mainly hydrolytic enzymes and related proteins which carry out various biological functions; MBL-fold metallohydrolase domain; Members of the MBL-fold metallohydrolase superfamily are mainly hydrolytic enzymes which carry out a variety of biological functions. The class B metal beta-lactamases (MBLs) for which this fold was named perform only a small fraction of the activities included in this su…	Lactamase_B	Metallo-beta-lactamase superfamily	Metallo-beta-lactamase superfamily	42.55	97.24	BETA-LACTAM	HMM	AMRFinder	Direct modification of antibiotics	Beta-lactamase	Beta-lactam
casp150.100	150	d__Bacteria;p__Proteobacteria;c__Gammaproteobacteria;o__Pseudomonadales;f__Pseudohongiellaceae;g__UBA9145;s__	POANLGLH_03091	Metallo-beta-lactamase L1 type 3	Lactamase_B domain-containing protein	metallo-hydrolase-like_MBL-fold superfamily	mainly hydrolytic enzymes and related proteins which carry out various biological functions; MBL-fold metallohydrolase domain; Members of the MBL-fold metallohydrolase superfamily are mainly hydrolytic enzymes which carry out a variety of biological functions. The class B metal beta-lactamases (MBLs) for which this fold was named perform only a small fraction of the activities included in this su…	Lactamase_B	Metallo-beta-lactamase superfamily	Metallo-beta-lactamase superfamily	41.52	99.66	BETA-LACTAM	HMM	AMRFinder	Direct modification of antibiotics	Beta-lactamase	Beta-lactam
casp150.100	150	d__Bacteria;p__Proteobacteria;c__Gammaproteobacteria;o__Pseudomonadales;f__Pseudohongiellaceae;g__UBA9145;s__	POANLGLH_03261	Metallo-beta-lactamase L1 type 3	Lactamase_B domain-containing protein	metallo-hydrolase-like_MBL-fold superfamily	mainly hydrolytic enzymes and related proteins which carry out various biological functions; MBL-fold metallohydrolase domain; Members of the MBL-fold metallohydrolase superfamily are mainly hydrolytic enzymes which carry out a variety of biological functions. The class B metal beta-lactamases (MBLs) for which this fold was named perform only a small fraction of the activities included in this su…	Lactamase_B	Metallo-beta-lactamase superfamily	Metallo-beta-lactamase superfamily	41.72	98.98	BETA-LACTAM	HMM	AMRFinder	Direct modification of antibiotics	Beta-lactamase	Beta-lactam
casp150.148	150	d__Bacteria;p__Proteobacteria;c__Gammaproteobacteria;o__Pseudomonadales;f__Pseudohongiellaceae;g__UBA9145;s__	JKEJJGBH_00119	Beta-lactamase	Beta-lactamase	Transpeptidase superfamily	Penicillin binding protein transpeptidase domain; The active site serine is conserved in all members of this family.	Beta-lactamase2	Beta-lactamase enzyme family	Beta-lactamase	51.12	89.93	BETA-LACTAM	HMM	AMRFinder	Direct modification of antibiotics	Beta-lactamase	Beta-lactam
casp150.169	150	d__Bacteria;p__Proteobacteria;c__Gammaproteobacteria;o__Pseudomonadales;f__Moraxellaceae;g__Acinetobacter;s__Acinetobacter venetianus	HNBCKAMJ_00045	Beta-lactamase	Beta-lactamase	ampC	beta-lactamase/D-alanine carboxypeptidase; Provisional	Beta-lactamase	Beta-lactamase	Beta-lactamase	65.95	93.45	BETA-LACTAM	HMM	AMRFinder	Direct modification of antibiotics	Beta-lactamase	Beta-lactam
casp150.169	150	d__Bacteria;p__Proteobacteria;c__Gammaproteobacteria;o__Pseudomonadales;f__Moraxellaceae;g__Acinetobacter;s__Acinetobacter venetianus	HNBCKAMJ_00307	Beta-lactamase OXA-133	Class D beta-lactamase	Transpeptidase superfamily	Penicillin binding protein transpeptidase domain; The active site serine is conserved in all members of this family.	Transpeptidase	Penicillin binding protein transpeptidase domain	Penicillin binding protein transpeptidase domain	98.91	100	BETA-LACTAM	BLASTP	AMRFinder	Direct modification of antibiotics	Beta-lactamase	Beta-lactam
casp150.241	150	d__Bacteria;p__Proteobacteria;c__Gammaproteobacteria;o__Pseudomonadales;f__Moraxellaceae;g__Acinetobacter;s__Acinetobacter johnsonii	HMCNMLOA_00746	Beta-lactamase OXA-133	Beta-lactamase	Transpeptidase superfamily	Penicillin binding protein transpeptidase domain; The active site serine is conserved in all members of this family.	Transpeptidase	Penicillin binding protein transpeptidase domain	Penicillin binding protein transpeptidase domain	94.67	100	miss	Blastn	argannot	Direct modification of antibiotics	Beta-lactamase	Beta-lactam
casp40.142	40	d__Bacteria;p__Proteobacteria;c__Gammaproteobacteria;o__Pseudomonadales;f__Moraxellaceae;g__Acinetobacter;s__Acinetobacter johnsonii	FCMKGLIF_00920	Beta-lactamase OXA-133	Beta-lactamase	Transpeptidase superfamily	Penicillin binding protein transpeptidase domain; The active site serine is conserved in all members of this family.	Transpeptidase	Penicillin binding protein transpeptidase domain	Penicillin binding protein transpeptidase domain	95.03	100	miss	Blastn	argannot	Direct modification of antibiotics	Beta-lactamase	Beta-lactam
casp40.215	40	d__Bacteria;p__Proteobacteria;c__Gammaproteobacteria;o__Pseudomonadales;f__Moraxellaceae;g__Acinetobacter;s__Acinetobacter venetianus	IAHFBJBJ_00481	Beta-lactamase	Beta-lactamase	ampC	beta-lactamase/D-alanine carboxypeptidase; Provisional	Beta-lactamase	Beta-lactamase	Beta-lactamase	65.95	93.45	BETA-LACTAM	HMM	AMRFinder	Direct modification of antibiotics	Beta-lactamase	Beta-lactam
casp40.215	40	d__Bacteria;p__Proteobacteria;c__Gammaproteobacteria;o__Pseudomonadales;f__Moraxellaceae;g__Acinetobacter;s__Acinetobacter venetianus	IAHFBJBJ_00371	Beta-lactamase OXA-133	Class D beta-lactamase	Transpeptidase superfamily	Penicillin binding protein transpeptidase domain; The active site serine is conserved in all members of this family.	Transpeptidase	Penicillin binding protein transpeptidase domain	Penicillin binding protein transpeptidase domain	98.91	100	BETA-LACTAM	BLASTP	AMRFinder	Direct modification of antibiotics	Beta-lactamase	Beta-lactam
casp40.220	40	d__Bacteria;p__Proteobacteria;c__Gammaproteobacteria;o__Pseudomonadales;f__Pseudohongiellaceae;g__UBA9145;s__	GPCFOBLN_01961	Metallo-beta-lactamase L1 type 3	Lactamase_B domain-containing protein	metallo-hydrolase-like_MBL-fold superfamily	mainly hydrolytic enzymes and related proteins which carry out various biological functions; MBL-fold metallohydrolase domain; Members of the MBL-fold metallohydrolase superfamily are mainly hydrolytic enzymes which carry out a variety of biological functions. The class B metal beta-lactamases (MBLs) for which this fold was named perform only a small fraction of the activities included in this su…	Lactamase_B	Metallo-beta-lactamase superfamily	Metallo-beta-lactamase superfamily	42.55	97.24	BETA-LACTAM	HMM	AMRFinder	Direct modification of antibiotics	Beta-lactamase	Beta-lactam
casp40.61	40	d__Bacteria;p__Proteobacteria;c__Gammaproteobacteria;o__Pseudomonadales;f__Pseudohongiellaceae;g__UBA9145;s__	GHFBJIFD_00366	Beta-lactamase	Beta-lactamase	Transpeptidase superfamily	Penicillin binding protein transpeptidase domain; The active site serine is conserved in all members of this family.	Beta-lactamase2	Beta-lactamase enzyme family	Beta-lactamase	47.42	92.97	BETA-LACTAM	HMM	AMRFinder	Direct modification of antibiotics	Beta-lactamase	Beta-lactam
casp150.298	150	d__Bacteria;p__Gemmatimonadota;c__Gemmatimonadetes;o__SG8-23;f__UBA6960;g__;s__	NPIGMJFH_02028	Metallo-beta-lactamase L1 type 3	Lactamase_B domain-containing protein	metallo-hydrolase-like_MBL-fold superfamily	mainly hydrolytic enzymes and related proteins which carry out various biological functions; MBL-fold metallohydrolase domain; Members of the MBL-fold metallohydrolase superfamily are mainly hydrolytic enzymes which carry out a variety of biological functions. The class B metal beta-lactamases (MBLs) for which this fold was named perform only a small fraction of the activities included in this su…	Lactamase_B	Metallo-beta-lactamase superfamily	Metallo-beta-lactamase superfamily	42.86	83.51	BETA-LACTAM	HMM	AMRFinder	Direct modification of antibiotics	Beta-lactamase	Beta-lactam
casp40.311	40	d__Bacteria;p__Gemmatimonadota;c__Gemmatimonadetes;o__SG8-23;f__UBA6960;g__;s__	OAPKMILO_00770	Extended-spectrum beta-lactamase PER-1	Beta-lactamase	Beta-lactamase2	Beta-lactamase enzyme family; This family is closely related to Beta-lactamase, pfam00144, the serine beta-lactamase-like superfamily, which contains the distantly related pfam00905 and PF00768 D-alanyl-D-alanine carboxypeptidase.	Beta-lactamase2	Beta-lactamase enzyme family	Beta-lactamase enzyme family	31.87	98.26	BETA-LACTAM	HMM	AMRFinder	Direct modification of antibiotics	Beta-lactamase	Beta-lactam
casp40.311	40	d__Bacteria;p__Gemmatimonadota;c__Gemmatimonadetes;o__SG8-23;f__UBA6960;g__;s__	OAPKMILO_01670	Metallo-beta-lactamase L1 type 3	Lactamase_B domain-containing protein	metallo-hydrolase-like_MBL-fold superfamily	mainly hydrolytic enzymes and related proteins which carry out various biological functions; MBL-fold metallohydrolase domain; Members of the MBL-fold metallohydrolase superfamily are mainly hydrolytic enzymes which carry out a variety of biological functions. The class B metal beta-lactamases (MBLs) for which this fold was named perform only a small fraction of the activities included in this su…	Lactamase_B	Metallo-beta-lactamase superfamily	Metallo-beta-lactamase superfamily	42.86	83.51	BETA-LACTAM	HMM	AMRFinder	Direct modification of antibiotics	Beta-lactamase	Beta-lactam
casp40.200	40	d__Bacteria;p__Proteobacteria;c__Alphaproteobacteria;o__Sphingomonadales;f__Emcibacteraceae;g__UBA4441;s__	IKHHLIND_00205	Beta-lactamase OXA-10	Beta-lactamase	Transpeptidase superfamily	Penicillin binding protein transpeptidase domain; The active site serine is conserved in all members of this family.	Transpeptidase	Penicillin binding protein transpeptidase domain	beta-lactamase	57.31	99.24	BETA-LACTAM	HMM	AMRFinder	Direct modification of antibiotics	Beta-lactamase	Beta-lactam
casp150.66	150	d__Bacteria;p__Chloroflexota;c__Dehalococcoidia;o__UBA2979;f__UBA2979;g__;s__	IFOMPFBH_00010	Extended-spectrum beta-lactamase PER-1	Beta-lactamase	Beta-lactamase2	Beta-lactamase enzyme family; This family is closely related to Beta-lactamase, pfam00144, the serine beta-lactamase-like superfamily, which contains the distantly related pfam00905 and PF00768 D-alanyl-D-alanine carboxypeptidase.	Beta-lactamase2	Beta-lactamase enzyme family	Beta-lactamase enzyme family	31.87	98.26	BETA-LACTAM	HMM	AMRFinder	Direct modification of antibiotics	Beta-lactamase	Beta-lactam
casp150.205	150	d__Bacteria;p__Acidobacteriota;c__Vicinamibacteria;o__Vicinamibacterales;f__UBA2999;g__;s__	KEACKLOE_00888	Metallo-beta-lactamase L1 type 3	Lactamase_B domain-containing protein	metallo-hydrolase-like_MBL-fold superfamily	mainly hydrolytic enzymes and related proteins which carry out various biological functions; MBL-fold metallohydrolase domain; Members of the MBL-fold metallohydrolase superfamily are mainly hydrolytic enzymes which carry out a variety of biological functions. The class B metal beta-lactamases (MBLs) for which this fold was named perform only a small fraction of the activities included in this su…	Lactamase_B	Metallo-beta-lactamase superfamily	Metallo-beta-lactamase superfamily	33.12	100	BETA-LACTAM	HMM	AMRFinder	Direct modification of antibiotics	Beta-lactamase	Beta-lactam
casp150.205	150	d__Bacteria;p__Acidobacteriota;c__Vicinamibacteria;o__Vicinamibacterales;f__UBA2999;g__;s__	KEACKLOE_02795	Metallo-beta-lactamase L1 type 3	Metallo-beta-lactamase class B	metallo-hydrolase-like_MBL-fold superfamily	mainly hydrolytic enzymes and related proteins which carry out various biological functions; MBL-fold metallohydrolase domain; Members of the MBL-fold metallohydrolase superfamily are mainly hydrolytic enzymes which carry out a variety of biological functions. The class B metal beta-lactamases (MBLs) for which this fold was named perform only a small fraction of the activities included in this su…	Lactamase_B	Metallo-beta-lactamase superfamily	Metallo-beta-lactamase superfamily	44.26	83.33	BETA-LACTAM	HMM	AMRFinder	Direct modification of antibiotics	Beta-lactamase	Beta-lactam
casp150.299	150	d__Bacteria;p__Acidobacteriota;c__Vicinamibacteria;o__Vicinamibacterales;f__UBA8438;g__UBA8438;s__	BNEENLPF_02856	Metallo-beta-lactamase L1 type 3	Beta-lactamase	metallo-hydrolase-like_MBL-fold superfamily	mainly hydrolytic enzymes and related proteins which carry out various biological functions; MBL-fold metallohydrolase domain; Members of the MBL-fold metallohydrolase superfamily are mainly hydrolytic enzymes which carry out a variety of biological functions. The class B metal beta-lactamases (MBLs) for which this fold was named perform only a small fraction of the activities included in this su…	Lactamase_B	Metallo-beta-lactamase superfamily	Metallo-beta-lactamase superfamily	43.14	90.43	BETA-LACTAM	HMM	AMRFinder	Direct modification of antibiotics	Beta-lactamase	Beta-lactam
casp150.299	150	d__Bacteria;p__Acidobacteriota;c__Vicinamibacteria;o__Vicinamibacterales;f__UBA8438;g__UBA8438;s__	BNEENLPF_00151	Metallo-beta-lactamase L1 type 3	Lactamase_B domain-containing protein	metallo-hydrolase-like_MBL-fold superfamily	mainly hydrolytic enzymes and related proteins which carry out various biological functions; MBL-fold metallohydrolase domain; Members of the MBL-fold metallohydrolase superfamily are mainly hydrolytic enzymes which carry out a variety of biological functions. The class B metal beta-lactamases (MBLs) for which this fold was named perform only a small fraction of the activities included in this su…	Lactamase_B	Metallo-beta-lactamase superfamily	Metallo-beta-lactamase superfamily	45.45	75.09	BETA-LACTAM	HMM	AMRFinder	Direct modification of antibiotics	Beta-lactamase	Beta-lactam
casp150.299	150	d__Bacteria;p__Acidobacteriota;c__Vicinamibacteria;o__Vicinamibacterales;f__UBA8438;g__UBA8438;s__	BNEENLPF_03234	Metallo-beta-lactamase L1 type 3	Lactamase_B domain-containing protein	metallo-hydrolase-like_MBL-fold superfamily	mainly hydrolytic enzymes and related proteins which carry out various biological functions; MBL-fold metallohydrolase domain; Members of the MBL-fold metallohydrolase superfamily are mainly hydrolytic enzymes which carry out a variety of biological functions. The class B metal beta-lactamases (MBLs) for which this fold was named perform only a small fraction of the activities included in this su…	Lactamase_B	Metallo-beta-lactamase superfamily	Metallo-beta-lactamase superfamily	31.97	98.96	BETA-LACTAM	HMM	AMRFinder	Direct modification of antibiotics	Beta-lactamase	Beta-lactam
casp150.299	150	d__Bacteria;p__Acidobacteriota;c__Vicinamibacteria;o__Vicinamibacterales;f__UBA8438;g__UBA8438;s__	BNEENLPF_03106	Metallo-beta-lactamase L1 type 3	Metallo-beta-lactamase L1	metallo-hydrolase-like_MBL-fold superfamily	mainly hydrolytic enzymes and related proteins which carry out various biological functions; MBL-fold metallohydrolase domain; Members of the MBL-fold metallohydrolase superfamily are mainly hydrolytic enzymes which carry out a variety of biological functions. The class B metal beta-lactamases (MBLs) for which this fold was named perform only a small fraction of the activities included in this su…	Lactamase_B	Metallo-beta-lactamase superfamily	Metallo-beta-lactamase superfamily	37.31	77.53	BETA-LACTAM	HMM	AMRFinder	Direct modification of antibiotics	Beta-lactamase	Beta-lactam
casp150.9	150	d__Bacteria;p__Proteobacteria;c__Gammaproteobacteria;o__Woeseiales;f__Woeseiaceae;g__SZUA-117;s__	MFLPOMFE_01486	Beta-lactamase OXA-10	Beta-lactamase	Transpeptidase superfamily	Penicillin binding protein transpeptidase domain; The active site serine is conserved in all members of this family.	Transpeptidase	Penicillin binding protein transpeptidase domain	Penicillin binding protein transpeptidase domain	43.92	97.31	BETA-LACTAM	HMM	AMRFinder	Direct modification of antibiotics	Beta-lactamase	Beta-lactam
casp40.225	40	d__Bacteria;p__Proteobacteria;c__Gammaproteobacteria;o__Woeseiales;f__Woeseiaceae;g__SZUA-117;s__	CLDJHIBN_02085	Beta-lactamase OXA-10	Beta-lactamase	Transpeptidase superfamily	Penicillin binding protein transpeptidase domain; The active site serine is conserved in all members of this family.	Transpeptidase	Penicillin binding protein transpeptidase domain	Penicillin binding protein transpeptidase domain	43.92	97.31	BETA-LACTAM	HMM	AMRFinder	Direct modification of antibiotics	Beta-lactamase	Beta-lactam
casp150.119	150	d__Bacteria;p__Actinobacteriota;c__Actinobacteria;o__Mycobacteriales;f__Mycobacteriaceae;g__Mycolicibacterium;s__Mycolicibacterium sp001510415	KIBDMIMN_01716	Aminoglycoside 2'-N-acetyltransferase	Acetyltransferase (GNAT) family protein	Acetyltransf_1	Acetyltransferase (GNAT) family; This family contains proteins with N-acetyltransferase functions such as Elp3-related proteins.	Acetyltransf_9	Acetyltransferase (GNAT) domain	Aminoglycoside 2'-N-acetyltransferase	68.5	miss	aminoglycoside	deep learning	DeepARG	Direct modification of antibiotics	Enzymatic inactivation of aminoglycosides_acyltransferase	Aminoglycoside
casp40.75	40	d__Bacteria;p__Actinobacteriota;c__Actinobacteria;o__Mycobacteriales;f__Mycobacteriaceae;g__Mycolicibacterium;s__Mycolicibacterium sp001510415	BGPOMPEL_02264	Aminoglycoside 2'-N-acetyltransferase	Acetyltransferase (GNAT) family protein	Acetyltransf_1	Acetyltransferase (GNAT) family; This family contains proteins with N-acetyltransferase functions such as Elp3-related proteins.	Acetyltransf_9	Acetyltransferase (GNAT) domain	Aminoglycoside 2'-N-acetyltransferase	68.5	miss	aminoglycoside	deep learning	DeepARG	Direct modification of antibiotics	Enzymatic inactivation of aminoglycosides_acyltransferase	Aminoglycoside
casp15.167	15	d__Bacteria;p__Proteobacteria;c__Gammaproteobacteria;o__Pseudomonadales;f__Pseudohongiellaceae;g__UBA9145;s__	ADILNDBO_01970	Gentamicin 3-N-acetyltransferase	AAC(3)-I family aminoglycoside 3-N-acetyltransferase	Acetyltransf_1	Acetyltransferase (GNAT) family; This family contains proteins with N-acetyltransferase functions such as Elp3-related proteins.	Acetyltransf_1	Acetyltransferase (GNAT) family	PFAM Acetyltransferase (GNAT) family	59.21	96.2	AMINOGLYCOSIDE	HMM	AMRFinder	Direct modification of antibiotics	Enzymatic inactivation of aminoglycosides_acyltransferase	Gentamicin
casp40.140	40	d__Bacteria;p__Proteobacteria;c__Gammaproteobacteria;o__Pseudomonadales;f__HTCC2089;g__;s__	DHBFEDHE_03064	Aminoglycoside 3'-phosphotransferase	Aminoglycoside 3'-phosphotransferase-2	APH	Aminoglycoside 3'-phosphotransferase; APH catalyzes the transfer of the gamma-phosphoryl group from ATP to aminoglycoside antibiotics such as kanamycin, streptomycin, neomycin, and gentamicin, among others. The aminoglycoside antibiotics target the 30S ribosome and promote miscoding, leading to the production of defective proteins which insert into the bacterial membrane, resulting in membrane da…	APH	Phosphotransferase enzyme family	Phosphotransferase enzyme family	38.4	96.25	AMINOGLYCOSIDE	HMM	AMRFinder	Direct modification of antibiotics	Enzymatic inactivation of aminoglycosides_acyltransferase	Aminoglycoside
casp40.220	40	d__Bacteria;p__Proteobacteria;c__Gammaproteobacteria;o__Pseudomonadales;f__Pseudohongiellaceae;g__UBA9145;s__	GPCFOBLN_03262	Gentamicin 3-N-acetyltransferase	AAC(3)-I family aminoglycoside 3-N-acetyltransferase	Acetyltransf_1	Acetyltransferase (GNAT) family; This family contains proteins with N-acetyltransferase functions such as Elp3-related proteins.	Acetyltransf_1	Acetyltransferase (GNAT) family	PFAM Acetyltransferase (GNAT) family	59.21	96.2	AMINOGLYCOSIDE	HMM	AMRFinder	Direct modification of antibiotics	Enzymatic inactivation of aminoglycosides_acyltransferase	Gentamicin
casp40.87	40	d__Bacteria;p__Proteobacteria;c__Alphaproteobacteria;o__Rhodospirillales_A;f__;g__;s__	ALHHONFP_01565	Gentamicin 3-N-acetyltransferase	AAC(3)-I family aminoglycoside 3-N-acetyltransferase	Acetyltransf_1	Acetyltransferase (GNAT) family; This family contains proteins with N-acetyltransferase functions such as Elp3-related proteins.	Acetyltransf_1	Acetyltransferase (GNAT) family	PFAM Acetyltransferase (GNAT) family	62.04	83.03	AMINOGLYCOSIDE	HMM	AMRFinder	Direct modification of antibiotics	Enzymatic inactivation of aminoglycosides_acyltransferase	Gentamicin
casp150.221	150	d__Bacteria;p__Chloroflexota;c__Dehalococcoidia;o__SAR202;f__;g__;s__	MMGAENIJ_01928	Aminoglycoside 3'-phosphotransferase	Aminoglycoside 3'-phosphotransferase	APH	Aminoglycoside 3'-phosphotransferase; APH catalyzes the transfer of the gamma-phosphoryl group from ATP to aminoglycoside antibiotics such as kanamycin, streptomycin, neomycin, and gentamicin, among others. The aminoglycoside antibiotics target the 30S ribosome and promote miscoding, leading to the production of defective proteins which insert into the bacterial membrane, resulting in membrane da…	APH	Phosphotransferase enzyme family	Belongs to the aminoglycoside phosphotransferase family	43.35	97.39	AMINOGLYCOSIDE	HMM	AMRFinder	Direct modification of antibiotics	Enzymatic inactivation of aminoglycosides_acyltransferase	Aminoglycoside
casp150.269	150	d__Bacteria;p__Proteobacteria;c__Alphaproteobacteria;o__UBA2966;f__;g__;s__	DABEOGLH_00998	Gentamicin 3-N-acetyltransferase	Aminoglycoside 3-N-acetyltransferase I	Acetyltransf_1	Acetyltransferase (GNAT) family; This family contains proteins with N-acetyltransferase functions such as Elp3-related proteins.	Acetyltransf_1	Acetyltransferase (GNAT) family	Acetyltransferase (GNAT) domain	59.06	98.03	AMINOGLYCOSIDE	HMM	AMRFinder	Direct modification of antibiotics	Enzymatic inactivation of aminoglycosides_acyltransferase	Gentamicin
casp40.18	40	d__Bacteria;p__Latescibacterota;c__UBA2968;o__UBA2968;f__GCA-2709665;g__;s__	PPBMNGDC_00080	SPBc2 prophage-derived aminoglycoside N(3')-acetyltransferase-like protein YokD	Aminoglycoside N(3)-acetyltransferase	Antibiotic_NAT	Aminoglycoside 3-N-acetyltransferase; This family consists of bacterial aminoglycoside 3-N-acetyltransferases EC:2.3.1.81, these catalyze the reaction: Acetyl-Co + a 2-deoxystreptamine antibiotic <=> CoA + N3'-acetyl-2-deoxystreptamine antibiotic. The enzyme can use a range of antibiotics with 2-deoxystreptamine rings as acceptor for its acetyltransferase activity, this inactivates and confers re…	Antibiotic_NAT	Aminoglycoside 3-N-acetyltransferase	Aminoglycoside 3-N-acetyltransferase	50.19	95.96	AMINOGLYCOSIDE	HMM	AMRFinder	Direct modification of antibiotics	Enzymatic inactivation of aminoglycosides_acyltransferase	Aminoglycoside
casp40.174	40	d__Bacteria;p__Proteobacteria;c__Alphaproteobacteria;o__Caulobacterales;f__Caulobacteraceae;g__Brevundimonas;s__	LEECDGGH_01407	Chloramphenicol acetyltransferase	Chloramphenicol acetyltransferase	LbH_XAT	Xenobiotic acyltransferase (XAT): The XAT class of hexapeptide acyltransferases is composed of a large number of microbial enzymes that catalyze the CoA-dependent acetylation of a variety of hydroxyl-bearing acceptors such as chloramphenicol and streptogramin, among others. Members of this class of enzymes include Enterococcus faecium streptogramin A acetyltransferase and Pseudomonas aeruginosa c…	Hexapep	Bacterial transferase hexapeptide (six repeats)	Bacterial transferase hexapeptide (six repeats)	77.21	83.65	miss	Blastn	argannot	Direct modification of antibiotics	Enzymatic inactivation of chloramphenicol_acyltransferase	chloramphenicol
casp40.215	40	d__Bacteria;p__Proteobacteria;c__Gammaproteobacteria;o__Pseudomonadales;f__Moraxellaceae;g__Acinetobacter;s__Acinetobacter venetianus	IAHFBJBJ_03387	hypothetical protein	Mph(E) family macrolide 2'-phosphotransferase	MPH2'	Macrolide 2'-Phosphotransferase; MPH2' catalyzes the transfer of the gamma-phosphoryl group from ATP to the 2'-hydroxyl of macrolide antibiotics such as erythromycin, clarithromycin, and azithromycin, among others. Macrolides penetrate the bacterial cell and bind to ribosomes, where it interrupts protein elongation, leading ultimately to the demise of the bacterium. Phosphorylation of macrolides …	APH	Phosphotransferase enzyme family	Phosphotransferase enzyme family	100	100	miss	Blastn	argannot	Direct modification of antibiotics	Enzymatic inactivation ofmacrolide_phosphotransferase	Macrolide
casp150.130	150	d__Bacteria;p__Patescibacteria;c__WWE3;o__;f__;g__;s__	BGEBFJCG_00280	rRNA adenine N-6-methyltransferase	rRNA (Adenine-N(6)-)-methyltransferase	rADc	Ribosomal RNA adenine dimethylases; Ribosomal RNA adenine dimethylases.	RrnaAD	Ribosomal RNA adenine dimethylase	Ribosomal RNA adenine dimethylase	42.53	81.71	MACROLIDE	HMM	AMRFinder	Modification (and protection) of targets	Erm resistance protein	MLS
casp150.169	150	d__Bacteria;p__Proteobacteria;c__Gammaproteobacteria;o__Pseudomonadales;f__Moraxellaceae;g__Acinetobacter;s__Acinetobacter venetianus	HNBCKAMJ_00190	Multidrug resistance protein NorM	Multidrug ABC transporter	MATE_NorM_like	Subfamily of the multidrug and toxic compound extrusion (MATE)-like proteins similar to Vibrio cholerae NorM; The integral membrane proteins from the MATE family are involved in exporting metabolites across the cell membrane and are responsible for multidrug resistance (MDR) in many bacteria and animals. This subfamily includes Vibrio cholerae NorM and functions most likely as a multidrug efflux …	MatE	MatE	MatE	80.9	miss	multidrug	deep learning	DeepARG	Prevention of access to target	MATE efflux pump	Multidrug
casp150.241	150	d__Bacteria;p__Proteobacteria;c__Gammaproteobacteria;o__Pseudomonadales;f__Moraxellaceae;g__Acinetobacter;s__Acinetobacter johnsonii	HMCNMLOA_00703	Multidrug resistance protein NorM	Multidrug transporter MatE	MATE_NorM_like	Subfamily of the multidrug and toxic compound extrusion (MATE)-like proteins similar to Vibrio cholerae NorM; The integral membrane proteins from the MATE family are involved in exporting metabolites across the cell membrane and are responsible for multidrug resistance (MDR) in many bacteria and animals. This subfamily includes Vibrio cholerae NorM and functions most likely as a multidrug efflux …	MatE	MatE	MatE	73.7	miss	multidrug	deep learning	DeepARG	Prevention of access to target	MATE efflux pump	Multidrug
casp40.215	40	d__Bacteria;p__Proteobacteria;c__Gammaproteobacteria;o__Pseudomonadales;f__Moraxellaceae;g__Acinetobacter;s__Acinetobacter venetianus	IAHFBJBJ_00876	Multidrug resistance protein NorM	Multidrug ABC transporter	MATE_NorM_like	Subfamily of the multidrug and toxic compound extrusion (MATE)-like proteins similar to Vibrio cholerae NorM; The integral membrane proteins from the MATE family are involved in exporting metabolites across the cell membrane and are responsible for multidrug resistance (MDR) in many bacteria and animals. This subfamily includes Vibrio cholerae NorM and functions most likely as a multidrug efflux …	MatE	MatE	MatE	80.9	miss	multidrug	deep learning	DeepARG	Prevention of access to target	MATE efflux pump	Multidrug
casp15.16	15	d__Bacteria;p__Actinobacteriota;c__Actinobacteria;o__Mycobacteriales;f__Mycobacteriaceae;g__Mycolicibacterium;s__	BPOGFBEL_01002	putative multidrug-efflux transporter	MFS transporter	2A0121 superfamily	H+ Antiporter protein; [Transport and binding proteins, Cations and iron carrying compounds]	MFS_1	Major Facilitator Superfamily	Major facilitator superfamily	68.5	miss	tetracycline	deep learning	DeepARG	Prevention of access to target	MFS efflux pump	Multidrug
casp15.16	15	d__Bacteria;p__Actinobacteriota;c__Actinobacteria;o__Mycobacteriales;f__Mycobacteriaceae;g__Mycolicibacterium;s__	BPOGFBEL_01101	putative MFS-type transporter EfpA	MFS transporter	MFS_MMR_MDR_like	Methylenomycin A resistance protein (also called MMR peptide) and similar multidrug resistance (MDR) transporters of the Major Facilitator Superfamily; This family is composed of bacterial, fungal, and archaeal multidrug resistance (MDR) transporters including several proteins from Bacilli such as methylenomycin A resistance protein (also called MMR peptide), tetracycline resistance protein (TetB…	MFS_1	Major Facilitator Superfamily	Pfam Major Facilitator Superfamily	60	miss	multidrug	deep learning	DeepARG	Prevention of access to target	MFS efflux pump	Multidrug
casp15.16	15	d__Bacteria;p__Actinobacteriota;c__Actinobacteria;o__Mycobacteriales;f__Mycobacteriaceae;g__Mycolicibacterium;s__	BPOGFBEL_01102	putative MFS-type transporter EfpA	MFS transporter	MFS_MMR_MDR_like	Methylenomycin A resistance protein (also called MMR peptide) and similar multidrug resistance (MDR) transporters of the Major Facilitator Superfamily; This family is composed of bacterial, fungal, and archaeal multidrug resistance (MDR) transporters including several proteins from Bacilli such as methylenomycin A resistance protein (also called MMR peptide), tetracycline resistance protein (TetB…	MFS_1	Major Facilitator Superfamily	Major facilitator Superfamily	76	miss	multidrug	deep learning	DeepARG	Prevention of access to target	MFS efflux pump	Multidrug
casp15.16	15	d__Bacteria;p__Actinobacteriota;c__Actinobacteria;o__Mycobacteriales;f__Mycobacteriaceae;g__Mycolicibacterium;s__	BPOGFBEL_01781	Enterobactin exporter EntS	MFS transporter	2A0121 superfamily	H+ Antiporter protein; [Transport and binding proteins, Cations and iron carrying compounds]	MFS_1	Major Facilitator Superfamily	Major facilitator Superfamily	62.4	miss	tetracycline	deep learning	DeepARG	Prevention of access to target	MFS efflux pump	Multidrug
casp150.119	150	d__Bacteria;p__Actinobacteriota;c__Actinobacteria;o__Mycobacteriales;f__Mycobacteriaceae;g__Mycolicibacterium;s__Mycolicibacterium sp001510415	KIBDMIMN_00876	putative MFS-type transporter EfpA	MFS transporter	MFS_MMR_MDR_like	Methylenomycin A resistance protein (also called MMR peptide) and similar multidrug resistance (MDR) transporters of the Major Facilitator Superfamily; This family is composed of bacterial, fungal, and archaeal multidrug resistance (MDR) transporters including several proteins from Bacilli such as methylenomycin A resistance protein (also called MMR peptide), tetracycline resistance protein (TetB…	MFS_1	Major Facilitator Superfamily	Major facilitator Superfamily	76	miss	multidrug	deep learning	DeepARG	Prevention of access to target	MFS efflux pump	Multidrug
casp150.119	150	d__Bacteria;p__Actinobacteriota;c__Actinobacteria;o__Mycobacteriales;f__Mycobacteriaceae;g__Mycolicibacterium;s__Mycolicibacterium sp001510415	KIBDMIMN_00877	putative MFS-type transporter EfpA	MFS transporter	MFS_MMR_MDR_like	Methylenomycin A resistance protein (also called MMR peptide) and similar multidrug resistance (MDR) transporters of the Major Facilitator Superfamily; This family is composed of bacterial, fungal, and archaeal multidrug resistance (MDR) transporters including several proteins from Bacilli such as methylenomycin A resistance protein (also called MMR peptide), tetracycline resistance protein (TetB…	MFS_1	Major Facilitator Superfamily	Pfam Major Facilitator Superfamily	60	miss	multidrug	deep learning	DeepARG	Prevention of access to target	MFS efflux pump	Multidrug
casp150.119	150	d__Bacteria;p__Actinobacteriota;c__Actinobacteria;o__Mycobacteriales;f__Mycobacteriaceae;g__Mycolicibacterium;s__Mycolicibacterium sp001510415	KIBDMIMN_01439	Enterobactin exporter EntS	MFS transporter	2A0121 superfamily	H+ Antiporter protein; [Transport and binding proteins, Cations and iron carrying compounds]	MFS_1	Major Facilitator Superfamily	Major facilitator Superfamily	62.4	miss	tetracycline	deep learning	DeepARG	Prevention of access to target	MFS efflux pump	Multidrug
casp150.119	150	d__Bacteria;p__Actinobacteriota;c__Actinobacteria;o__Mycobacteriales;f__Mycobacteriaceae;g__Mycolicibacterium;s__Mycolicibacterium sp001510415	KIBDMIMN_01969	putative multidrug-efflux transporter	MFS transporter	2A0121 superfamily	H+ Antiporter protein; [Transport and binding proteins, Cations and iron carrying compounds]	MFS_1	Major Facilitator Superfamily	Major facilitator superfamily	68.5	miss	tetracycline	deep learning	DeepARG	Prevention of access to target	MFS efflux pump	Multidrug
casp40.75	40	d__Bacteria;p__Actinobacteriota;c__Actinobacteria;o__Mycobacteriales;f__Mycobacteriaceae;g__Mycolicibacterium;s__Mycolicibacterium sp001510415	BGPOMPEL_00464	putative multidrug-efflux transporter	MFS transporter	2A0121 superfamily	H+ Antiporter protein; [Transport and binding proteins, Cations and iron carrying compounds]	MFS_1	Major Facilitator Superfamily	Major facilitator superfamily	68.5	miss	tetracycline	deep learning	DeepARG	Prevention of access to target	MFS efflux pump	Multidrug
casp40.75	40	d__Bacteria;p__Actinobacteriota;c__Actinobacteria;o__Mycobacteriales;f__Mycobacteriaceae;g__Mycolicibacterium;s__Mycolicibacterium sp001510415	BGPOMPEL_01693	Enterobactin exporter EntS	MFS transporter	2A0121 superfamily	H+ Antiporter protein; [Transport and binding proteins, Cations and iron carrying compounds]	MFS_1	Major Facilitator Superfamily	Major facilitator Superfamily	62.4	miss	tetracycline	deep learning	DeepARG	Prevention of access to target	MFS efflux pump	Multidrug
casp40.75	40	d__Bacteria;p__Actinobacteriota;c__Actinobacteria;o__Mycobacteriales;f__Mycobacteriaceae;g__Mycolicibacterium;s__Mycolicibacterium sp001510415	BGPOMPEL_01761	putative MFS-type transporter EfpA	MFS transporter	MFS_MMR_MDR_like	Methylenomycin A resistance protein (also called MMR peptide) and similar multidrug resistance (MDR) transporters of the Major Facilitator Superfamily; This family is composed of bacterial, fungal, and archaeal multidrug resistance (MDR) transporters including several proteins from Bacilli such as methylenomycin A resistance protein (also called MMR peptide), tetracycline resistance protein (TetB…	MFS_1	Major Facilitator Superfamily	Major facilitator Superfamily	76	miss	multidrug	deep learning	DeepARG	Prevention of access to target	MFS efflux pump	Multidrug
casp40.75	40	d__Bacteria;p__Actinobacteriota;c__Actinobacteria;o__Mycobacteriales;f__Mycobacteriaceae;g__Mycolicibacterium;s__Mycolicibacterium sp001510415	BGPOMPEL_01762	putative MFS-type transporter EfpA	MFS transporter	MFS_MMR_MDR_like	Methylenomycin A resistance protein (also called MMR peptide) and similar multidrug resistance (MDR) transporters of the Major Facilitator Superfamily; This family is composed of bacterial, fungal, and archaeal multidrug resistance (MDR) transporters including several proteins from Bacilli such as methylenomycin A resistance protein (also called MMR peptide), tetracycline resistance protein (TetB…	MFS_1	Major Facilitator Superfamily	Pfam Major Facilitator Superfamily	60	miss	multidrug	deep learning	DeepARG	Prevention of access to target	MFS efflux pump	Multidrug
casp150.100	150	d__Bacteria;p__Proteobacteria;c__Gammaproteobacteria;o__Pseudomonadales;f__Pseudohongiellaceae;g__UBA9145;s__	POANLGLH_02404	Multidrug transporter EmrE	Small multidrug resistance pump	EmrE	Multidrug transporter EmrE and related cation transporters [Defense mechanisms]; Membrane transporters of cations and cationic drugs [Inorganic ion transport and metabolism].	Multi_Drug_Res	Small Multidrug Resistance protein	Small Multidrug Resistance protein	61.4	miss	fluoroquinolone	deep learning	DeepARG	Prevention of access to target	MFS efflux pump	Multidrug
casp150.169	150	d__Bacteria;p__Proteobacteria;c__Gammaproteobacteria;o__Pseudomonadales;f__Moraxellaceae;g__Acinetobacter;s__Acinetobacter venetianus	HNBCKAMJ_00894	Multidrug export protein EmrB	DHA2 family efflux MFS transporter permease subunit	EmrB superfamily	multidrug efflux MFS transporter permease subunit EmrB; multidrug efflux MFS transporter permease subunit EmrB.	MFS_1	Major Facilitator Superfamily	Major facilitator Superfamily	85.771	99.8	Fluoroquinolone	protein homolog	sraX	Prevention of access to target	MFS efflux pump	Multidrug
casp150.169	150	d__Bacteria;p__Proteobacteria;c__Gammaproteobacteria;o__Pseudomonadales;f__Moraxellaceae;g__Acinetobacter;s__Acinetobacter venetianus	HNBCKAMJ_00688	Multidrug transporter MdfA	MdfA	PRK15402	MdfA family multidrug efflux MFS transporter; MdfA family multidrug efflux MFS transporter.	MFS_1	Major Facilitator Superfamily	Major facilitator Superfamily	80.8	miss	multidrug	deep learning	DeepARG	Prevention of access to target	MFS efflux pump	Multidrug
casp150.169	150	d__Bacteria;p__Proteobacteria;c__Gammaproteobacteria;o__Pseudomonadales;f__Moraxellaceae;g__Acinetobacter;s__Acinetobacter venetianus	HNBCKAMJ_00336	Enterobactin exporter EntS	MFS transporter	MFS_MefA_like	Macrolide efflux protein A and similar proteins of the Major Facilitator Superfamily of transporters; This family is composed of Streptococcus pyogenes macrolide efflux protein A (MefA) and similar transporters, many of which remain uncharacterized. Some members may be multidrug resistance (MDR) transporters, which are drug/H+ antiporters (DHAs) that mediate the efflux of a variety of drugs and t…	MFS_3	Transmembrane secretion effector	Major facilitator Superfamily	87.923	99.52	Metal-resistance	protein homolog	sraX	Prevention of access to target	MFS efflux pump	Multidrug
casp150.169	150	d__Bacteria;p__Proteobacteria;c__Gammaproteobacteria;o__Pseudomonadales;f__Moraxellaceae;g__Acinetobacter;s__Acinetobacter venetianus	HNBCKAMJ_02393	Methyl viologen resistance protein SmvA	MFS transporter	PRK14995	SmvA family efflux MFS transporter; SmvA family efflux MFS transporter.	MFS_1	Major Facilitator Superfamily	Major Facilitator Superfamily	64.56	100.81	major facilitator superfamily (MFS) antibiotic efflux pump	protein homolog model	RGI	Prevention of access to target	MFS efflux pump	Multidrug
casp150.241	150	d__Bacteria;p__Proteobacteria;c__Gammaproteobacteria;o__Pseudomonadales;f__Moraxellaceae;g__Acinetobacter;s__Acinetobacter johnsonii	HMCNMLOA_00865	Multidrug transporter MdfA	Multidrug transporter	PRK15402	MdfA family multidrug efflux MFS transporter; MdfA family multidrug efflux MFS transporter.	MFS_1	Major Facilitator Superfamily	Major facilitator Superfamily	70.2	miss	multidrug	deep learning	DeepARG	Prevention of access to target	MFS efflux pump	Multidrug
casp40.142	40	d__Bacteria;p__Proteobacteria;c__Gammaproteobacteria;o__Pseudomonadales;f__Moraxellaceae;g__Acinetobacter;s__Acinetobacter johnsonii	FCMKGLIF_00177	Outer membrane protein OprM	Uncharacterized protein	efflux_OM_AdeK	multidrug efflux RND transporter AdeIJK outer membrane channel subunit AdeK; multidrug efflux RND transporter AdeIJK outer membrane channel subunit AdeK.	OEP	Outer membrane efflux protein	Outer membrane efflux protein	82	miss	multidrug	deep learning	DeepARG	Prevention of access to target	MFS efflux pump	Multidrug
casp40.215	40	d__Bacteria;p__Proteobacteria;c__Gammaproteobacteria;o__Pseudomonadales;f__Moraxellaceae;g__Acinetobacter;s__Acinetobacter venetianus	IAHFBJBJ_01683	Multidrug export protein EmrB	DHA2 family efflux MFS transporter permease subunit	EmrB superfamily	multidrug efflux MFS transporter permease subunit EmrB; multidrug efflux MFS transporter permease subunit EmrB.	MFS_1	Major Facilitator Superfamily	Major facilitator Superfamily	85.771	99.8	Fluoroquinolone	protein homolog	sraX	Prevention of access to target	MFS efflux pump	Multidrug
casp40.215	40	d__Bacteria;p__Proteobacteria;c__Gammaproteobacteria;o__Pseudomonadales;f__Moraxellaceae;g__Acinetobacter;s__Acinetobacter venetianus	IAHFBJBJ_02037	Multidrug transporter MdfA	MdfA	PRK15402	MdfA family multidrug efflux MFS transporter; MdfA family multidrug efflux MFS transporter.	MFS_1	Major Facilitator Superfamily	Major facilitator Superfamily	80.8	miss	multidrug	deep learning	DeepARG	Prevention of access to target	MFS efflux pump	Multidrug
casp40.215	40	d__Bacteria;p__Proteobacteria;c__Gammaproteobacteria;o__Pseudomonadales;f__Moraxellaceae;g__Acinetobacter;s__Acinetobacter venetianus	IAHFBJBJ_00357	Methyl viologen resistance protein SmvA	MFS transporter	PRK14995	SmvA family efflux MFS transporter; SmvA family efflux MFS transporter.	MFS_1	Major Facilitator Superfamily	Major Facilitator Superfamily	64.56	100.81	major facilitator superfamily (MFS) antibiotic efflux pump	protein homolog model	RGI	Prevention of access to target	MFS efflux pump	Multidrug
casp40.215	40	d__Bacteria;p__Proteobacteria;c__Gammaproteobacteria;o__Pseudomonadales;f__Moraxellaceae;g__Acinetobacter;s__Acinetobacter venetianus	IAHFBJBJ_00779	Enterobactin exporter EntS	MFS transporter	MFS_MefA_like	Macrolide efflux protein A and similar proteins of the Major Facilitator Superfamily of transporters; This family is composed of Streptococcus pyogenes macrolide efflux protein A (MefA) and similar transporters, many of which remain uncharacterized. Some members may be multidrug resistance (MDR) transporters, which are drug/H+ antiporters (DHAs) that mediate the efflux of a variety of drugs and t…	MFS_3	Transmembrane secretion effector	Major facilitator Superfamily	87.923	99.52	Metal-resistance	protein homolog	sraX	Prevention of access to target	MFS efflux pump	Multidrug
casp150.169	150	d__Bacteria;p__Proteobacteria;c__Gammaproteobacteria;o__Pseudomonadales;f__Moraxellaceae;g__Acinetobacter;s__Acinetobacter venetianus	HNBCKAMJ_03118	DNA topoisomerase 4 subunit A	DNA topoisomerase 4 subunit A	PRK05561	DNA topoisomerase 4 subunit A; DNA topoisomerase 4 subunit A.	DNA_topoisoIV	DNA gyrase/topoisomerase IV, subunit A	Topoisomerase IV is essential for chromosome segregation. It relaxes supercoiled DNA. Performs the decatenation events required during the replication of a circular DNA molecule	90.528	100	Mutations on protein gene	protein variant	sraX	Modification (and protection) of targets	Mutation in topoisomerase genes	Quinolone
casp40.215	40	d__Bacteria;p__Proteobacteria;c__Gammaproteobacteria;o__Pseudomonadales;f__Moraxellaceae;g__Acinetobacter;s__Acinetobacter venetianus	IAHFBJBJ_02229	DNA topoisomerase 4 subunit A	DNA topoisomerase 4 subunit A	PRK05561	DNA topoisomerase 4 subunit A; DNA topoisomerase 4 subunit A.	DNA_topoisoIV	DNA gyrase/topoisomerase IV, subunit A	Topoisomerase IV is essential for chromosome segregation. It relaxes supercoiled DNA. Performs the decatenation events required during the replication of a circular DNA molecule	90.528	100	Mutations on protein gene	protein variant	sraX	Modification (and protection) of targets	Mutation in topoisomerase genes	Quinolone
casp15.16	15	d__Bacteria;p__Actinobacteriota;c__Actinobacteria;o__Mycobacteriales;f__Mycobacteriaceae;g__Mycolicibacterium;s__	BPOGFBEL_00711	UDP-N-acetylglucosamine 1-carboxyvinyltransferase	UDP-N-acetylglucosamine 1-carboxyvinyltransferase	PRK09369	UDP-N-acetylglucosamine 1-carboxyvinyltransferase; Validated	EPSP_synthase	EPSP synthase (3-phosphoshikimate 1-carboxyvinyltransferase)	Belongs to the EPSP synthase family. MurA subfamily	90.144	99.52	Mutations on protein gene	protein variant	sraX	Modification (and protection) of targets	Mutation on murA gene	Fosfomycin
casp150.119	150	d__Bacteria;p__Actinobacteriota;c__Actinobacteria;o__Mycobacteriales;f__Mycobacteriaceae;g__Mycolicibacterium;s__Mycolicibacterium sp001510415	KIBDMIMN_01747	UDP-N-acetylglucosamine 1-carboxyvinyltransferase	UDP-N-acetylglucosamine 1-carboxyvinyltransferase	PRK09369	UDP-N-acetylglucosamine 1-carboxyvinyltransferase; Validated	EPSP_synthase	EPSP synthase (3-phosphoshikimate 1-carboxyvinyltransferase)	Belongs to the EPSP synthase family. MurA subfamily	90.144	99.52	Mutations on protein gene	protein variant	sraX	Modification (and protection) of targets	Mutation on murA gene	Fosfomycin
casp40.75	40	d__Bacteria;p__Actinobacteriota;c__Actinobacteria;o__Mycobacteriales;f__Mycobacteriaceae;g__Mycolicibacterium;s__Mycolicibacterium sp001510415	BGPOMPEL_02365	UDP-N-acetylglucosamine 1-carboxyvinyltransferase	UDP-N-acetylglucosamine 1-carboxyvinyltransferase	PRK09369	UDP-N-acetylglucosamine 1-carboxyvinyltransferase; Validated	EPSP_synthase	EPSP synthase (3-phosphoshikimate 1-carboxyvinyltransferase)	Belongs to the EPSP synthase family. MurA subfamily	90.144	99.52	Mutations on protein gene	protein variant	sraX	Modification (and protection) of targets	Mutation on murA gene	Fosfomycin
casp15.34	15	d__Bacteria;p__Actinobacteriota;c__Acidimicrobiia;o__Microtrichales;f__Ilumatobacteraceae;g__Casp-actino5;s__	GMIFFHNM_02119	DNA-directed RNA polymerase subunit beta	DNA-directed RNA polymerase subunit beta	rpoB	DNA-directed RNA polymerase subunit beta; Reviewed	RNA_pol_Rpb2_6	RNA polymerase Rpb2, domain 6	DNA-dependent RNA polymerase catalyzes the transcription of DNA into RNA using the four ribonucleoside triphosphates as substrates	60.3	miss	multidrug	deep learning	DeepARG	Modification (and protection) of targets	Mutations in rpoB gene	Rifampicin
casp150.170	150	d__Bacteria;p__Actinobacteriota;c__Acidimicrobiia;o__Microtrichales;f__Ilumatobacteraceae;g__Casp-actino5;s__	DIJFCLLN_02073	DNA-directed RNA polymerase subunit beta	DNA-directed RNA polymerase subunit beta	rpoB	DNA-directed RNA polymerase subunit beta; Reviewed	RNA_pol_Rpb2_6	RNA polymerase Rpb2, domain 6	DNA-dependent RNA polymerase catalyzes the transcription of DNA into RNA using the four ribonucleoside triphosphates as substrates	60.3	miss	multidrug	deep learning	DeepARG	Modification (and protection) of targets	Mutations in rpoB gene	Rifampicin
casp150.321	150	d__Bacteria;p__Actinobacteriota;c__Acidimicrobiia;o__Microtrichales;f__Ilumatobacteraceae;g__Casp-actino5;s__	AAOHDCIL_01219	DNA-directed RNA polymerase subunit beta	DNA-directed RNA polymerase subunit beta	rpoB	DNA-directed RNA polymerase subunit beta; Reviewed	RNA_pol_Rpb2_6	RNA polymerase Rpb2, domain 6	DNA-dependent RNA polymerase catalyzes the transcription of DNA into RNA using the four ribonucleoside triphosphates as substrates	60.1	miss	multidrug	deep learning	DeepARG	Modification (and protection) of targets	Mutations in rpoB gene	Rifampicin
casp15.16	15	d__Bacteria;p__Actinobacteriota;c__Actinobacteria;o__Mycobacteriales;f__Mycobacteriaceae;g__Mycolicibacterium;s__	BPOGFBEL_00909	DNA-directed RNA polymerase subunit beta	DNA-directed RNA polymerase subunit beta	rpoB	DNA-directed RNA polymerase subunit beta; Reviewed	RNA_pol_Rpb2_6	RNA polymerase Rpb2, domain 6	DNA-dependent RNA polymerase catalyzes the transcription of DNA into RNA using the four ribonucleoside triphosphates as substrates	82.8	miss	multidrug	deep learning	DeepARG	Modification (and protection) of targets	Mutations in rpoB gene	Rifampicin
casp150.119	150	d__Bacteria;p__Actinobacteriota;c__Actinobacteria;o__Mycobacteriales;f__Mycobacteriaceae;g__Mycolicibacterium;s__Mycolicibacterium sp001510415	KIBDMIMN_01850	DNA-directed RNA polymerase subunit beta	DNA-directed RNA polymerase subunit beta	rpoB	DNA-directed RNA polymerase subunit beta; Reviewed	RNA_pol_Rpb2_6	RNA polymerase Rpb2, domain 6	DNA-dependent RNA polymerase catalyzes the transcription of DNA into RNA using the four ribonucleoside triphosphates as substrates	82.8	miss	multidrug	deep learning	DeepARG	Modification (and protection) of targets	Mutations in rpoB gene	Rifampicin
casp40.75	40	d__Bacteria;p__Actinobacteriota;c__Actinobacteria;o__Mycobacteriales;f__Mycobacteriaceae;g__Mycolicibacterium;s__Mycolicibacterium sp001510415	BGPOMPEL_03424	DNA-directed RNA polymerase subunit beta	DNA-directed RNA polymerase subunit beta	rpoB	DNA-directed RNA polymerase subunit beta; Reviewed	RNA_pol_Rpb2_6	RNA polymerase Rpb2, domain 6	DNA-dependent RNA polymerase catalyzes the transcription of DNA into RNA using the four ribonucleoside triphosphates as substrates	82.8	miss	multidrug	deep learning	DeepARG	Modification (and protection) of targets	Mutations in rpoB gene	Rifampicin
casp15.155	15	d__Bacteria;p__Actinobacteriota;c__Actinobacteria;o__Nanopelagicales;f__S36-B12;g__S36-B12;s__	JCHPDDHN_01472	DNA-directed RNA polymerase subunit beta	DNA-directed RNA polymerase subunit beta	rpoB	DNA-directed RNA polymerase subunit beta; Reviewed	RNA_pol_Rpb2_6	RNA polymerase Rpb2, domain 6	DNA-dependent RNA polymerase catalyzes the transcription of DNA into RNA using the four ribonucleoside triphosphates as substrates	72.8	miss	multidrug	deep learning	DeepARG	Modification (and protection) of targets	Mutations in rpoB gene	Rifampicin
casp15.194	15	d__Bacteria;p__Actinobacteriota;c__Actinobacteria;o__Nanopelagicales;f__Nanopelagicaceae;g__AAA044-D11;s__AAA044-D11 sp002340925	BHPCOKBJ_00109	DNA-directed RNA polymerase subunit beta	DNA-directed RNA polymerase subunit beta	rpoB	DNA-directed RNA polymerase subunit beta; Reviewed	RNA_pol_Rpb2_6	RNA polymerase Rpb2, domain 6	DNA-dependent RNA polymerase catalyzes the transcription of DNA into RNA using the four ribonucleoside triphosphates as substrates	73.2	miss	multidrug	deep learning	DeepARG	Modification (and protection) of targets	Mutations in rpoB gene	Rifampicin
casp15.46	15	d__Bacteria;p__Actinobacteriota;c__Actinobacteria;o__Nanopelagicales;f__Nanopelagicaceae;g__Nanopelagicus;s__Nanopelagicus sp001437855	BLAOFFMM_00041	DNA-directed RNA polymerase subunit beta	DNA-directed RNA polymerase subunit beta	rpoB	DNA-directed RNA polymerase subunit beta; Reviewed	RNA_pol_Rpb2_6	RNA polymerase Rpb2, domain 6	DNA-dependent RNA polymerase catalyzes the transcription of DNA into RNA using the four ribonucleoside triphosphates as substrates	72.5	miss	multidrug	deep learning	DeepARG	Modification (and protection) of targets	Mutations in rpoB gene	Rifampicin
casp150.195	150	d__Bacteria;p__Actinobacteriota;c__Actinobacteria;o__Nanopelagicales;f__Nanopelagicaceae;g__Planktophila;s__	JBJEHMJG_00168	DNA-directed RNA polymerase subunit beta	DNA-directed RNA polymerase subunit beta	rpoB	DNA-directed RNA polymerase subunit beta; Reviewed	RNA_pol_Rpb2_6	RNA polymerase Rpb2, domain 6	DNA-dependent RNA polymerase catalyzes the transcription of DNA into RNA using the four ribonucleoside triphosphates as substrates	72.1	miss	multidrug	deep learning	DeepARG	Modification (and protection) of targets	Mutations in rpoB gene	Rifampicin
casp150.270	150	d__Bacteria;p__Actinobacteriota;c__Actinobacteria;o__Nanopelagicales;f__Nanopelagicaceae;g__Nanopelagicus;s__Nanopelagicus sp001437855	NHAHOOIE_00064	DNA-directed RNA polymerase subunit beta	DNA-directed RNA polymerase subunit beta	rpoB	DNA-directed RNA polymerase subunit beta; Reviewed	RNA_pol_Rpb2_6	RNA polymerase Rpb2, domain 6	DNA-dependent RNA polymerase catalyzes the transcription of DNA into RNA using the four ribonucleoside triphosphates as substrates	72.5	miss	multidrug	deep learning	DeepARG	Modification (and protection) of targets	Mutations in rpoB gene	Rifampicin
casp150.328	150	d__Bacteria;p__Actinobacteriota;c__Actinobacteria;o__Nanopelagicales;f__AcAMD-5;g__ATZT02;s__	JHKHPBMJ_00305	DNA-directed RNA polymerase subunit beta	DNA-directed RNA polymerase subunit beta	rpoB	DNA-directed RNA polymerase subunit beta; Reviewed	RNA_pol_Rpb2_6	RNA polymerase Rpb2, domain 6	DNA-dependent RNA polymerase catalyzes the transcription of DNA into RNA using the four ribonucleoside triphosphates as substrates	71.8	miss	multidrug	deep learning	DeepARG	Modification (and protection) of targets	Mutations in rpoB gene	Rifampicin
casp150.71	150	d__Bacteria;p__Actinobacteriota;c__Actinobacteria;o__Nanopelagicales;f__Nanopelagicaceae;g__AAA044-D11;s__AAA044-D11 sp002340925	ILGEEBNH_00340	DNA-directed RNA polymerase subunit beta	DNA-directed RNA polymerase subunit beta	rpoB	DNA-directed RNA polymerase subunit beta; Reviewed	RNA_pol_Rpb2_6	RNA polymerase Rpb2, domain 6	DNA-dependent RNA polymerase catalyzes the transcription of DNA into RNA using the four ribonucleoside triphosphates as substrates	73.2	miss	multidrug	deep learning	DeepARG	Modification (and protection) of targets	Mutations in rpoB gene	Rifampicin
casp40.119	40	d__Bacteria;p__Actinobacteriota;c__Actinobacteria;o__Nanopelagicales;f__S36-B12;g__GCA-2737125;s__	PFJHNACG_00793	DNA-directed RNA polymerase subunit beta	DNA-directed RNA polymerase subunit beta	rpoB	DNA-directed RNA polymerase subunit beta; Reviewed	RNA_pol_Rpb2_6	RNA polymerase Rpb2, domain 6	DNA-dependent RNA polymerase catalyzes the transcription of DNA into RNA using the four ribonucleoside triphosphates as substrates	72	miss	multidrug	deep learning	DeepARG	Modification (and protection) of targets	Mutations in rpoB gene	Rifampicin
casp40.272	40	d__Bacteria;p__Actinobacteriota;c__Actinobacteria;o__Nanopelagicales;f__Nanopelagicaceae;g__Nanopelagicus;s__Nanopelagicus sp001437855	DIKNKKJL_00156	DNA-directed RNA polymerase subunit beta	DNA-directed RNA polymerase subunit beta	rpoB	DNA-directed RNA polymerase subunit beta; Reviewed	RNA_pol_Rpb2_6	RNA polymerase Rpb2, domain 6	DNA-dependent RNA polymerase catalyzes the transcription of DNA into RNA using the four ribonucleoside triphosphates as substrates	72.4	miss	multidrug	deep learning	DeepARG	Modification (and protection) of targets	Mutations in rpoB gene	Rifampicin
casp40.59	40	d__Bacteria;p__Actinobacteriota;c__Actinobacteria;o__Nanopelagicales;f__AcAMD-5;g__AcAMD-5;s__	OLFICONM_00210	DNA-directed RNA polymerase subunit beta	DNA-directed RNA polymerase subunit beta	rpoB	DNA-directed RNA polymerase subunit beta; Reviewed	RNA_pol_Rpb2_6	RNA polymerase Rpb2, domain 6	DNA-dependent RNA polymerase catalyzes the transcription of DNA into RNA using the four ribonucleoside triphosphates as substrates	71.1	miss	multidrug	deep learning	DeepARG	Modification (and protection) of targets	Mutations in rpoB gene	Rifampicin
casp40.60	40	d__Bacteria;p__Actinobacteriota;c__Actinobacteria;o__Nanopelagicales;f__Nanopelagicaceae;g__AAA044-D11;s__AAA044-D11 sp002340925	AFOEJPNM_00266	DNA-directed RNA polymerase subunit beta	DNA-directed RNA polymerase subunit beta	rpoB	DNA-directed RNA polymerase subunit beta; Reviewed	RNA_pol_Rpb2_6	RNA polymerase Rpb2, domain 6	DNA-dependent RNA polymerase catalyzes the transcription of DNA into RNA using the four ribonucleoside triphosphates as substrates	73.2	miss	multidrug	deep learning	DeepARG	Modification (and protection) of targets	Mutations in rpoB gene	Rifampicin
casp40.83	40	d__Bacteria;p__Actinobacteriota;c__Actinobacteria;o__Nanopelagicales;f__Nanopelagicaceae;g__MAG-120802;s__	IJKHHKDM_00156	DNA-directed RNA polymerase subunit beta	DNA-directed RNA polymerase subunit beta	rpoB	DNA-directed RNA polymerase subunit beta; Reviewed	RNA_pol_Rpb2_6	RNA polymerase Rpb2, domain 6	DNA-dependent RNA polymerase catalyzes the transcription of DNA into RNA using the four ribonucleoside triphosphates as substrates	70.1	miss	multidrug	deep learning	DeepARG	Modification (and protection) of targets	Mutations in rpoB gene	Rifampicin
casp150.29	150	d__Bacteria;p__Actinobacteriota;c__Acidimicrobiia;o__TMED189;f__TMED189;g__TMED189;s__	EBLCMFDP_00090	DNA-directed RNA polymerase subunit beta	DNA-directed RNA polymerase subunit beta	rpoB	DNA-directed RNA polymerase subunit beta; Reviewed	RNA_pol_Rpb2_6	RNA polymerase Rpb2, domain 6	DNA-dependent RNA polymerase catalyzes the transcription of DNA into RNA using the four ribonucleoside triphosphates as substrates	62	miss	multidrug	deep learning	DeepARG	Modification (and protection) of targets	Mutations in rpoB gene	Rifampicin
casp150.86	150	d__Bacteria;p__Actinobacteriota;c__Acidimicrobiia;o__UBA5794;f__UBA5794;g__UBA5794;s__	CDLJGKJA_01375	DNA-directed RNA polymerase subunit beta	DNA-directed RNA polymerase subunit beta	rpoB	DNA-directed RNA polymerase subunit beta; Reviewed	RNA_pol_Rpb2_6	RNA polymerase Rpb2, domain 6	DNA-dependent RNA polymerase catalyzes the transcription of DNA into RNA using the four ribonucleoside triphosphates as substrates	65	miss	multidrug	deep learning	DeepARG	Modification (and protection) of targets	Mutations in rpoB gene	Rifampicin
casp40.94	40	d__Bacteria;p__Actinobacteriota;c__Acidimicrobiia;o__Microtrichales;f__Ilumatobacteraceae;g__Casp-actino5;s__	LHNFPNAA_00808	30S ribosomal protein S12	30S ribosomal protein S12	rpsL	30S ribosomal protein S12; Validated	Ribosom_S12_S23	Ribosomal protein S12/S23	Interacts with and stabilizes bases of the 16S rRNA that are involved in tRNA selection in the A site and with the mRNA backbone. Located at the interface of the 30S and 50S subunits, it traverses the body of the 30S subunit contacting proteins on the other side and probably holding the rRNA structure together. The combined cluster of proteins S8, S12 and S17 appears to hold together the shoulder…	86.99	99.19	antibiotic-resistant rpsL	protein variant model	RGI	Modification (and protection) of targets	mutations in the rpsL	Streptomycin
casp40.83	40	d__Bacteria;p__Actinobacteriota;c__Actinobacteria;o__Nanopelagicales;f__Nanopelagicaceae;g__MAG-120802;s__	IJKHHKDM_00159	30S ribosomal protein S12	30S ribosomal protein S12	rpsL	30S ribosomal protein S12; Validated	Ribosom_S12_S23	Ribosomal protein S12/S23	Ribosomal protein S12/S23	88.618	99.19	Mutations on protein gene	protein variant	sraX	Modification (and protection) of targets	mutations in the rpsL	Streptomycin
casp40.75	40	d__Bacteria;p__Actinobacteriota;c__Actinobacteria;o__Mycobacteriales;f__Mycobacteriaceae;g__Mycolicibacterium;s__Mycolicibacterium sp001510415	BGPOMPEL_02881	30S ribosomal protein S12	30S ribosomal protein S12	rpsL	30S ribosomal protein S12; Validated	Ribosom_S12_S23	Ribosomal protein S12/S23	Interacts with and stabilizes bases of the 16S rRNA that are involved in tRNA selection in the A site and with the mRNA backbone. Located at the interface of the 30S and 50S subunits, it traverses the body of the 30S subunit contacting proteins on the other side and probably holding the rRNA structure together. The combined cluster of proteins S8, S12 and S17 appears to hold together the shoulder…	99.187	99.19	Mutations on protein gene	protein variant	sraX	Modification (and protection) of targets	mutations in the rpsL	Streptomycin
casp40.60	40	d__Bacteria;p__Actinobacteriota;c__Actinobacteria;o__Nanopelagicales;f__Nanopelagicaceae;g__AAA044-D11;s__AAA044-D11 sp002340925	AFOEJPNM_00580	30S ribosomal protein S12	30S ribosomal protein S12	rpsL	30S ribosomal protein S12; Validated	Ribosom_S12_S23	Ribosomal protein S12/S23	Interacts with and stabilizes bases of the 16S rRNA that are involved in tRNA selection in the A site and with the mRNA backbone. Located at the interface of the 30S and 50S subunits, it traverses the body of the 30S subunit contacting proteins on the other side and probably holding the rRNA structure together. The combined cluster of proteins S8, S12 and S17 appears to hold together the shoulder…	87.805	99.19	Mutations on protein gene	protein variant	sraX	Modification (and protection) of targets	mutations in the rpsL	Streptomycin
casp40.42	40	d__Bacteria;p__Actinobacteriota;c__Acidimicrobiia;o__Microtrichales;f__Ilumatobacteraceae;g__Casp-actino5;s__Casp-actino5 sp001510385	HFONDKKB_02048	30S ribosomal protein S12	30S ribosomal protein S12	rpsL	30S ribosomal protein S12; Validated	Ribosom_S12_S23	Ribosomal protein S12/S23	Interacts with and stabilizes bases of the 16S rRNA that are involved in tRNA selection in the A site and with the mRNA backbone. Located at the interface of the 30S and 50S subunits, it traverses the body of the 30S subunit contacting proteins on the other side and probably holding the rRNA structure together. The combined cluster of proteins S8, S12 and S17 appears to hold together the shoulder…	86.18	99.19	antibiotic-resistant rpsL	protein variant model	RGI	Modification (and protection) of targets	mutations in the rpsL	Streptomycin
casp40.285	40	d__Bacteria;p__Actinobacteriota;c__Acidimicrobiia;o__Microtrichales;f__Ilumatobacteraceae;g__Casp-actino8;s__Casp-actino8 sp001510455	PDHOALJE_02082	30S ribosomal protein S12	30S ribosomal protein S12	rpsL	30S ribosomal protein S12; Validated	Ribosom_S12_S23	Ribosomal protein S12/S23	Interacts with and stabilizes bases of the 16S rRNA that are involved in tRNA selection in the A site and with the mRNA backbone. Located at the interface of the 30S and 50S subunits, it traverses the body of the 30S subunit contacting proteins on the other side and probably holding the rRNA structure together. The combined cluster of proteins S8, S12 and S17 appears to hold together the shoulder…	84.55	99.19	antibiotic-resistant rpsL	protein variant model	RGI	Modification (and protection) of targets	mutations in the rpsL	Streptomycin
casp40.272	40	d__Bacteria;p__Actinobacteriota;c__Actinobacteria;o__Nanopelagicales;f__Nanopelagicaceae;g__Nanopelagicus;s__Nanopelagicus sp001437855	DIKNKKJL_00159	30S ribosomal protein S12	30S ribosomal protein S12	rpsL	30S ribosomal protein S12; Validated	Ribosom_S12_S23	Ribosomal protein S12/S23	Interacts with and stabilizes bases of the 16S rRNA that are involved in tRNA selection in the A site and with the mRNA backbone. Located at the interface of the 30S and 50S subunits, it traverses the body of the 30S subunit contacting proteins on the other side and probably holding the rRNA structure together. The combined cluster of proteins S8, S12 and S17 appears to hold together the shoulder…	87.805	99.19	Mutations on protein gene	protein variant	sraX	Modification (and protection) of targets	mutations in the rpsL	Streptomycin
casp40.234	40	d__Bacteria;p__Actinobacteriota;c__Acidimicrobiia;o__Microtrichales;f__Ilumatobacteraceae;g__Ilumatobacter;s__	LILIOBCK_01418	30S ribosomal protein S12	30S ribosomal protein S12	rpsL	30S ribosomal protein S12; Validated	Ribosom_S12_S23	Ribosomal protein S12/S23	Interacts with and stabilizes bases of the 16S rRNA that are involved in tRNA selection in the A site and with the mRNA backbone. Located at the interface of the 30S and 50S subunits, it traverses the body of the 30S subunit contacting proteins on the other side and probably holding the rRNA structure together. The combined cluster of proteins S8, S12 and S17 appears to hold together the shoulder…	86.18	99.19	antibiotic-resistant rpsL	protein variant model	RGI	Modification (and protection) of targets	mutations in the rpsL	Streptomycin
casp40.212	40	d__Bacteria;p__Actinobacteriota;c__Acidimicrobiia;o__Microtrichales;f__Ilumatobacteraceae;g__Casp-actino5;s__	JPIMPGCO_00126	30S ribosomal protein S12	30S ribosomal protein S12	rpsL	30S ribosomal protein S12; Validated	Ribosom_S12_S23	Ribosomal protein S12/S23	Interacts with and stabilizes bases of the 16S rRNA that are involved in tRNA selection in the A site and with the mRNA backbone. Located at the interface of the 30S and 50S subunits, it traverses the body of the 30S subunit contacting proteins on the other side and probably holding the rRNA structure together. The combined cluster of proteins S8, S12 and S17 appears to hold together the shoulder…	86.99	99.19	antibiotic-resistant rpsL	protein variant model	RGI	Modification (and protection) of targets	mutations in the rpsL	Streptomycin
casp40.149	40	d__Bacteria;p__Actinobacteriota;c__Acidimicrobiia;o__Microtrichales;f__Ilumatobacteraceae;g__Casp-actino8;s__	IIFCEEOO_01617	30S ribosomal protein S12	30S ribosomal protein S12	rpsL	30S ribosomal protein S12; Validated	Ribosom_S12_S23	Ribosomal protein S12/S23	Interacts with and stabilizes bases of the 16S rRNA that are involved in tRNA selection in the A site and with the mRNA backbone. Located at the interface of the 30S and 50S subunits, it traverses the body of the 30S subunit contacting proteins on the other side and probably holding the rRNA structure together. The combined cluster of proteins S8, S12 and S17 appears to hold together the shoulder…	84.55	99.19	antibiotic-resistant rpsL	protein variant model	RGI	Modification (and protection) of targets	mutations in the rpsL	Streptomycin
casp40.119	40	d__Bacteria;p__Actinobacteriota;c__Actinobacteria;o__Nanopelagicales;f__S36-B12;g__GCA-2737125;s__	PFJHNACG_00804	30S ribosomal protein S12	30S ribosomal protein S12	rpsL	30S ribosomal protein S12; Validated	Ribosom_S12_S23	Ribosomal protein S12/S23	Interacts with and stabilizes bases of the 16S rRNA that are involved in tRNA selection in the A site and with the mRNA backbone. Located at the interface of the 30S and 50S subunits, it traverses the body of the 30S subunit contacting proteins on the other side and probably holding the rRNA structure together. The combined cluster of proteins S8, S12 and S17 appears to hold together the shoulder…	88.62	100	antibiotic-resistant rpsL	protein variant model	RGI	Modification (and protection) of targets	mutations in the rpsL	Streptomycin
casp40.115	40	d__Bacteria;p__Actinobacteriota;c__Acidimicrobiia;o__Microtrichales;f__Ilumatobacteraceae;g__Casp-actino8;s__Casp-actino8 sp001510335	FGJFCIID_02238	30S ribosomal protein S12	30S ribosomal protein S12	rpsL	30S ribosomal protein S12; Validated	Ribosom_S12_S23	Ribosomal protein S12/S23	Interacts with and stabilizes bases of the 16S rRNA that are involved in tRNA selection in the A site and with the mRNA backbone. Located at the interface of the 30S and 50S subunits, it traverses the body of the 30S subunit contacting proteins on the other side and probably holding the rRNA structure together. The combined cluster of proteins S8, S12 and S17 appears to hold together the shoulder…	82.11	162.1	antibiotic-resistant rpsL	protein variant model	RGI	Modification (and protection) of targets	mutations in the rpsL	Streptomycin
casp150.41	150	d__Bacteria;p__Actinobacteriota;c__Acidimicrobiia;o__Microtrichales;f__Ilumatobacteraceae;g__Casp-actino8;s__Casp-actino8 sp001510455	MMDJEGME_02164	30S ribosomal protein S12	30S ribosomal protein S12	rpsL	30S ribosomal protein S12; Validated	Ribosom_S12_S23	Ribosomal protein S12/S23	Interacts with and stabilizes bases of the 16S rRNA that are involved in tRNA selection in the A site and with the mRNA backbone. Located at the interface of the 30S and 50S subunits, it traverses the body of the 30S subunit contacting proteins on the other side and probably holding the rRNA structure together. The combined cluster of proteins S8, S12 and S17 appears to hold together the shoulder…	84.55	99.19	antibiotic-resistant rpsL	protein variant model	RGI	Modification (and protection) of targets	mutations in the rpsL	Streptomycin
casp150.328	150	d__Bacteria;p__Actinobacteriota;c__Actinobacteria;o__Nanopelagicales;f__AcAMD-5;g__ATZT02;s__	JHKHPBMJ_00202	30S ribosomal protein S12	30S ribosomal protein S12	rpsL	30S ribosomal protein S12; Validated	Ribosom_S12_S23	Ribosomal protein S12/S23	Interacts with and stabilizes bases of the 16S rRNA that are involved in tRNA selection in the A site and with the mRNA backbone. Located at the interface of the 30S and 50S subunits, it traverses the body of the 30S subunit contacting proteins on the other side and probably holding the rRNA structure together. The combined cluster of proteins S8, S12 and S17 appears to hold together the shoulder…	88.618	99.19	Mutations on protein gene	protein variant	sraX	Modification (and protection) of targets	mutations in the rpsL	Streptomycin
casp150.321	150	d__Bacteria;p__Actinobacteriota;c__Acidimicrobiia;o__Microtrichales;f__Ilumatobacteraceae;g__Casp-actino5;s__	AAOHDCIL_01217	30S ribosomal protein S12	30S ribosomal protein S12	rpsL	30S ribosomal protein S12; Validated	Ribosom_S12_S23	Ribosomal protein S12/S23	Interacts with and stabilizes bases of the 16S rRNA that are involved in tRNA selection in the A site and with the mRNA backbone. Located at the interface of the 30S and 50S subunits, it traverses the body of the 30S subunit contacting proteins on the other side and probably holding the rRNA structure together. The combined cluster of proteins S8, S12 and S17 appears to hold together the shoulder…	86.99	99.19	antibiotic-resistant rpsL	protein variant model	RGI	Modification (and protection) of targets	mutations in the rpsL	Streptomycin
casp150.270	150	d__Bacteria;p__Actinobacteriota;c__Actinobacteria;o__Nanopelagicales;f__Nanopelagicaceae;g__Nanopelagicus;s__Nanopelagicus sp001437855	NHAHOOIE_00067	30S ribosomal protein S12	30S ribosomal protein S12	rpsL	30S ribosomal protein S12; Validated	Ribosom_S12_S23	Ribosomal protein S12/S23	Interacts with and stabilizes bases of the 16S rRNA that are involved in tRNA selection in the A site and with the mRNA backbone. Located at the interface of the 30S and 50S subunits, it traverses the body of the 30S subunit contacting proteins on the other side and probably holding the rRNA structure together. The combined cluster of proteins S8, S12 and S17 appears to hold together the shoulder…	87.805	99.19	Mutations on protein gene	protein variant	sraX	Modification (and protection) of targets	mutations in the rpsL	Streptomycin
casp150.258	150	d__Bacteria;p__Actinobacteriota;c__Acidimicrobiia;o__Microtrichales;f__Ilumatobacteraceae;g__Casp-actino8;s__Casp-actino8 sp001510335	JCGEKFJP_01881	30S ribosomal protein S12	30S ribosomal protein S12	rpsL	30S ribosomal protein S12; Validated	Ribosom_S12_S23	Ribosomal protein S12/S23	Interacts with and stabilizes bases of the 16S rRNA that are involved in tRNA selection in the A site and with the mRNA backbone. Located at the interface of the 30S and 50S subunits, it traverses the body of the 30S subunit contacting proteins on the other side and probably holding the rRNA structure together. The combined cluster of proteins S8, S12 and S17 appears to hold together the shoulder…	82.11	162.1	antibiotic-resistant rpsL	protein variant model	RGI	Modification (and protection) of targets	mutations in the rpsL	Streptomycin
casp150.247	150	d__Bacteria;p__Actinobacteriota;c__Acidimicrobiia;o__Microtrichales;f__Ilumatobacteraceae;g__BACL27;s__	FKMGFFPP_00259	30S ribosomal protein S12	30S ribosomal protein S12	rpsL	30S ribosomal protein S12; Validated	Ribosom_S12_S23	Ribosomal protein S12/S23	Interacts with and stabilizes bases of the 16S rRNA that are involved in tRNA selection in the A site and with the mRNA backbone. Located at the interface of the 30S and 50S subunits, it traverses the body of the 30S subunit contacting proteins on the other side and probably holding the rRNA structure together. The combined cluster of proteins S8, S12 and S17 appears to hold together the shoulder…	82.79	98.39	antibiotic-resistant rpsL	protein variant model	RGI	Modification (and protection) of targets	mutations in the rpsL	Streptomycin
casp150.228	150	d__Bacteria;p__Actinobacteriota;c__Acidimicrobiia;o__Microtrichales;f__Ilumatobacteraceae;g__Casp-actino8;s__	JMDAPDDI_01606	30S ribosomal protein S12	30S ribosomal protein S12	rpsL	30S ribosomal protein S12; Validated	Ribosom_S12_S23	Ribosomal protein S12/S23	Interacts with and stabilizes bases of the 16S rRNA that are involved in tRNA selection in the A site and with the mRNA backbone. Located at the interface of the 30S and 50S subunits, it traverses the body of the 30S subunit contacting proteins on the other side and probably holding the rRNA structure together. The combined cluster of proteins S8, S12 and S17 appears to hold together the shoulder…	84.55	99.19	antibiotic-resistant rpsL	protein variant model	RGI	Modification (and protection) of targets	mutations in the rpsL	Streptomycin
casp150.195	150	d__Bacteria;p__Actinobacteriota;c__Actinobacteria;o__Nanopelagicales;f__Nanopelagicaceae;g__Planktophila;s__	JBJEHMJG_00172	30S ribosomal protein S12	30S ribosomal protein S12	rpsL	30S ribosomal protein S12; Validated	Ribosom_S12_S23	Ribosomal protein S12/S23	Interacts with and stabilizes bases of the 16S rRNA that are involved in tRNA selection in the A site and with the mRNA backbone. Located at the interface of the 30S and 50S subunits, it traverses the body of the 30S subunit contacting proteins on the other side and probably holding the rRNA structure together. The combined cluster of proteins S8, S12 and S17 appears to hold together the shoulder…	87.805	99.19	Mutations on protein gene	protein variant	sraX	Modification (and protection) of targets	mutations in the rpsL	Streptomycin
casp150.152	150	d__Bacteria;p__Actinobacteriota;c__Acidimicrobiia;o__Microtrichales;f__Ilumatobacteraceae;g__BACL27;s__	KFPIEOKN_00091	30S ribosomal protein S12	30S ribosomal protein S12	rpsL	30S ribosomal protein S12; Validated	Ribosom_S12_S23	Ribosomal protein S12/S23	Interacts with and stabilizes bases of the 16S rRNA that are involved in tRNA selection in the A site and with the mRNA backbone. Located at the interface of the 30S and 50S subunits, it traverses the body of the 30S subunit contacting proteins on the other side and probably holding the rRNA structure together. The combined cluster of proteins S8, S12 and S17 appears to hold together the shoulder…	83.74	99.19	antibiotic-resistant rpsL	protein variant model	RGI	Modification (and protection) of targets	mutations in the rpsL	Streptomycin
casp150.119	150	d__Bacteria;p__Actinobacteriota;c__Actinobacteria;o__Mycobacteriales;f__Mycobacteriaceae;g__Mycolicibacterium;s__Mycolicibacterium sp001510415	KIBDMIMN_01862	30S ribosomal protein S12	30S ribosomal protein S12	rpsL	30S ribosomal protein S12; Validated	Ribosom_S12_S23	Ribosomal protein S12/S23	Interacts with and stabilizes bases of the 16S rRNA that are involved in tRNA selection in the A site and with the mRNA backbone. Located at the interface of the 30S and 50S subunits, it traverses the body of the 30S subunit contacting proteins on the other side and probably holding the rRNA structure together. The combined cluster of proteins S8, S12 and S17 appears to hold together the shoulder…	99.187	99.19	Mutations on protein gene	protein variant	sraX	Modification (and protection) of targets	mutations in the rpsL	Streptomycin
casp150.11	150	d__Bacteria;p__Actinobacteriota;c__Acidimicrobiia;o__Microtrichales;f__Ilumatobacteraceae;g__Casp-actino5;s__	HNLKOAJN_02413	30S ribosomal protein S12	30S ribosomal protein S12	rpsL	30S ribosomal protein S12; Validated	Ribosom_S12_S23	Ribosomal protein S12/S23	Interacts with and stabilizes bases of the 16S rRNA that are involved in tRNA selection in the A site and with the mRNA backbone. Located at the interface of the 30S and 50S subunits, it traverses the body of the 30S subunit contacting proteins on the other side and probably holding the rRNA structure together. The combined cluster of proteins S8, S12 and S17 appears to hold together the shoulder…	86.99	99.19	antibiotic-resistant rpsL	protein variant model	RGI	Modification (and protection) of targets	mutations in the rpsL	Streptomycin
casp15.93	15	d__Bacteria;p__Actinobacteriota;c__Acidimicrobiia;o__Microtrichales;f__Ilumatobacteraceae;g__BACL27;s__	HIKKLFKK_01194	30S ribosomal protein S12	30S ribosomal protein S12	rpsL	30S ribosomal protein S12; Validated	Ribosom_S12_S23	Ribosomal protein S12/S23	Interacts with and stabilizes bases of the 16S rRNA that are involved in tRNA selection in the A site and with the mRNA backbone. Located at the interface of the 30S and 50S subunits, it traverses the body of the 30S subunit contacting proteins on the other side and probably holding the rRNA structure together. The combined cluster of proteins S8, S12 and S17 appears to hold together the shoulder…	82.79	98.39	antibiotic-resistant rpsL	protein variant model	RGI	Modification (and protection) of targets	mutations in the rpsL	Streptomycin
casp15.86	15	d__Bacteria;p__Actinobacteriota;c__Acidimicrobiia;o__Microtrichales;f__Ilumatobacteraceae;g__Casp-actino8;s__	NLHDJPPL_01599	30S ribosomal protein S12	30S ribosomal protein S12	rpsL	30S ribosomal protein S12; Validated	Ribosom_S12_S23	Ribosomal protein S12/S23	Interacts with and stabilizes bases of the 16S rRNA that are involved in tRNA selection in the A site and with the mRNA backbone. Located at the interface of the 30S and 50S subunits, it traverses the body of the 30S subunit contacting proteins on the other side and probably holding the rRNA structure together. The combined cluster of proteins S8, S12 and S17 appears to hold together the shoulder…	84.55	99.19	antibiotic-resistant rpsL	protein variant model	RGI	Modification (and protection) of targets	mutations in the rpsL	Streptomycin
casp15.84	15	d__Bacteria;p__Actinobacteriota;c__Acidimicrobiia;o__Microtrichales;f__Ilumatobacteraceae;g__Casp-actino5;s__	GJHOJHIB_01978	30S ribosomal protein S12	30S ribosomal protein S12	rpsL	30S ribosomal protein S12; Validated	Ribosom_S12_S23	Ribosomal protein S12/S23	Interacts with and stabilizes bases of the 16S rRNA that are involved in tRNA selection in the A site and with the mRNA backbone. Located at the interface of the 30S and 50S subunits, it traverses the body of the 30S subunit contacting proteins on the other side and probably holding the rRNA structure together. The combined cluster of proteins S8, S12 and S17 appears to hold together the shoulder…	86.99	99.19	antibiotic-resistant rpsL	protein variant model	RGI	Modification (and protection) of targets	mutations in the rpsL	Streptomycin
casp15.71	15	d__Bacteria;p__Actinobacteriota;c__Acidimicrobiia;o__Microtrichales;f__Ilumatobacteraceae;g__BACL27;s__	PAOKAMJA_01446	30S ribosomal protein S12	30S ribosomal protein S12	rpsL	30S ribosomal protein S12; Validated	Ribosom_S12_S23	Ribosomal protein S12/S23	Interacts with and stabilizes bases of the 16S rRNA that are involved in tRNA selection in the A site and with the mRNA backbone. Located at the interface of the 30S and 50S subunits, it traverses the body of the 30S subunit contacting proteins on the other side and probably holding the rRNA structure together. The combined cluster of proteins S8, S12 and S17 appears to hold together the shoulder…	82.79	98.39	antibiotic-resistant rpsL	protein variant model	RGI	Modification (and protection) of targets	mutations in the rpsL	Streptomycin
casp15.62	15	d__Bacteria;p__Actinobacteriota;c__Acidimicrobiia;o__Microtrichales;f__Ilumatobacteraceae;g__UBA3006;s__UBA3006 sp001438985	IBKCJPBL_01642	30S ribosomal protein S12	30S ribosomal protein S12	rpsL	30S ribosomal protein S12; Validated	Ribosom_S12_S23	Ribosomal protein S12/S23	Interacts with and stabilizes bases of the 16S rRNA that are involved in tRNA selection in the A site and with the mRNA backbone. Located at the interface of the 30S and 50S subunits, it traverses the body of the 30S subunit contacting proteins on the other side and probably holding the rRNA structure together. The combined cluster of proteins S8, S12 and S17 appears to hold together the shoulder…	83.61	98.39	antibiotic-resistant rpsL	protein variant model	RGI	Modification (and protection) of targets	mutations in the rpsL	Streptomycin
casp15.46	15	d__Bacteria;p__Actinobacteriota;c__Actinobacteria;o__Nanopelagicales;f__Nanopelagicaceae;g__Nanopelagicus;s__Nanopelagicus sp001437855	BLAOFFMM_00044	30S ribosomal protein S12	30S ribosomal protein S12	rpsL	30S ribosomal protein S12; Validated	Ribosom_S12_S23	Ribosomal protein S12/S23	Interacts with and stabilizes bases of the 16S rRNA that are involved in tRNA selection in the A site and with the mRNA backbone. Located at the interface of the 30S and 50S subunits, it traverses the body of the 30S subunit contacting proteins on the other side and probably holding the rRNA structure together. The combined cluster of proteins S8, S12 and S17 appears to hold together the shoulder…	87.805	99.19	Mutations on protein gene	protein variant	sraX	Modification (and protection) of targets	mutations in the rpsL	Streptomycin
casp15.191	15	d__Bacteria;p__Actinobacteriota;c__Acidimicrobiia;o__Microtrichales;f__Ilumatobacteraceae;g__Casp-actino5;s__Casp-actino5 sp001510385	NEIKJICO_01288	30S ribosomal protein S12	30S ribosomal protein S12	rpsL	30S ribosomal protein S12; Validated	Ribosom_S12_S23	Ribosomal protein S12/S23	Interacts with and stabilizes bases of the 16S rRNA that are involved in tRNA selection in the A site and with the mRNA backbone. Located at the interface of the 30S and 50S subunits, it traverses the body of the 30S subunit contacting proteins on the other side and probably holding the rRNA structure together. The combined cluster of proteins S8, S12 and S17 appears to hold together the shoulder…	86.18	99.19	antibiotic-resistant rpsL	protein variant model	RGI	Modification (and protection) of targets	mutations in the rpsL	Streptomycin
casp15.16	15	d__Bacteria;p__Actinobacteriota;c__Actinobacteria;o__Mycobacteriales;f__Mycobacteriaceae;g__Mycolicibacterium;s__	BPOGFBEL_02156	30S ribosomal protein S12	30S ribosomal protein S12	rpsL	30S ribosomal protein S12; Validated	Ribosom_S12_S23	Ribosomal protein S12/S23	Interacts with and stabilizes bases of the 16S rRNA that are involved in tRNA selection in the A site and with the mRNA backbone. Located at the interface of the 30S and 50S subunits, it traverses the body of the 30S subunit contacting proteins on the other side and probably holding the rRNA structure together. The combined cluster of proteins S8, S12 and S17 appears to hold together the shoulder…	99.187	99.19	Mutations on protein gene	protein variant	sraX	Modification (and protection) of targets	mutations in the rpsL	Streptomycin
casp150.169	150	d__Bacteria;p__Proteobacteria;c__Gammaproteobacteria;o__Pseudomonadales;f__Moraxellaceae;g__Acinetobacter;s__Acinetobacter venetianus	HNBCKAMJ_01494	Outer membrane protein OprM	Major intrinsic multiple antibiotic resistance efflux outer membrane protein	efflux_OM_AdeK	multidrug efflux RND transporter AdeIJK outer membrane channel subunit AdeK; multidrug efflux RND transporter AdeIJK outer membrane channel subunit AdeK.	OEP	Outer membrane efflux protein	Outer membrane efflux protein	84.4	miss	multidrug	deep learning	DeepARG	Prevention of access to target	Outer membrane efflux protein	Multidrug
casp150.169	150	d__Bacteria;p__Proteobacteria;c__Gammaproteobacteria;o__Pseudomonadales;f__Moraxellaceae;g__Acinetobacter;s__Acinetobacter venetianus	HNBCKAMJ_02557	Multidrug/solvent efflux pump outer membrane protein MepC	Outer membrane efflux protein	outer_NodT superfamily	efflux transporter, outer membrane factor (OMF) lipoprotein, NodT family; Members of this model comprise a subfamily of the Outer Membrane Factor (TCDB 1.B.17) porins. OMF proteins operate in conjunction with a primary transporter of the RND, MFS, ABC, or PET systems, and a MFP (membrane fusion protein) to tranport substrates across membranes. The complex thus formed allows transport (export) of …	OEP	Outer membrane efflux protein	Outer membrane efflux protein	82.3	miss	multidrug	deep learning	DeepARG	Prevention of access to target	Outer membrane efflux protein	Multidrug
casp150.169	150	d__Bacteria;p__Proteobacteria;c__Gammaproteobacteria;o__Pseudomonadales;f__Moraxellaceae;g__Acinetobacter;s__Acinetobacter venetianus	HNBCKAMJ_03123	Porin D	Outer membrane porin, OprD family	OprD superfamily	outer membrane porin, OprD family; This family includes outer membrane proteins related to OprD. OprD has been described as a serine type peptidase. However the proposed catalytic residues are not conserved suggesting that many of these proteins are not peptidases.	OprD	outer membrane porin, OprD family	outer membrane porin, OprD family	62.5	miss	aminoglycoside	deep learning	DeepARG	Prevention of access to target	Outer membrane efflux protein	Aminoglycoside
casp150.241	150	d__Bacteria;p__Proteobacteria;c__Gammaproteobacteria;o__Pseudomonadales;f__Moraxellaceae;g__Acinetobacter;s__Acinetobacter johnsonii	HMCNMLOA_01180	Porin D	Outer membrane porin, OprD family	OprD superfamily	outer membrane porin, OprD family; This family includes outer membrane proteins related to OprD. OprD has been described as a serine type peptidase. However the proposed catalytic residues are not conserved suggesting that many of these proteins are not peptidases.	OprD	outer membrane porin, OprD family	outer membrane porin, OprD family	75.4	miss	aminoglycoside	deep learning	DeepARG	Prevention of access to target	Outer membrane efflux protein	Aminoglycoside
casp150.241	150	d__Bacteria;p__Proteobacteria;c__Gammaproteobacteria;o__Pseudomonadales;f__Moraxellaceae;g__Acinetobacter;s__Acinetobacter johnsonii	HMCNMLOA_00849	Transcriptional regulatory protein BaeR	Uncharacterized protein	PRK10710 superfamily	DNA-binding transcriptional regulator BaeR; Provisional	Response_reg	Response regulator receiver domain	Transcriptional regulatory protein, C terminal	94.3	miss	multidrug	deep learning	DeepARG	Prevention of access to target	Outer membrane efflux protein	Multidrug
casp150.241	150	d__Bacteria;p__Proteobacteria;c__Gammaproteobacteria;o__Pseudomonadales;f__Moraxellaceae;g__Acinetobacter;s__Acinetobacter johnsonii	HMCNMLOA_01840	Enterobactin exporter EntS	Uncharacterized protein	MFS_MefA_like	Macrolide efflux protein A and similar proteins of the Major Facilitator Superfamily of transporters; This family is composed of Streptococcus pyogenes macrolide efflux protein A (MefA) and similar transporters, many of which remain uncharacterized. Some members may be multidrug resistance (MDR) transporters, which are drug/H+ antiporters (DHAs) that mediate the efflux of a variety of drugs and t…	MFS_3	Transmembrane secretion effector	Major facilitator Superfamily	86.441	99.28	Metal-resistance	protein homolog	sraX	Prevention of access to target	Outer membrane efflux protein	Multidrug
casp40.142	40	d__Bacteria;p__Proteobacteria;c__Gammaproteobacteria;o__Pseudomonadales;f__Moraxellaceae;g__Acinetobacter;s__Acinetobacter johnsonii	FCMKGLIF_00571	Porin D	Outer membrane porin, OprD family	OprD superfamily	outer membrane porin, OprD family; This family includes outer membrane proteins related to OprD. OprD has been described as a serine type peptidase. However the proposed catalytic residues are not conserved suggesting that many of these proteins are not peptidases.	OprD	outer membrane porin, OprD family	outer membrane porin, OprD family	73.4	miss	aminoglycoside	deep learning	DeepARG	Prevention of access to target	Outer membrane efflux protein	Aminoglycoside
casp40.215	40	d__Bacteria;p__Proteobacteria;c__Gammaproteobacteria;o__Pseudomonadales;f__Moraxellaceae;g__Acinetobacter;s__Acinetobacter venetianus	IAHFBJBJ_01877	Outer membrane protein OprM	Major intrinsic multiple antibiotic resistance efflux outer membrane protein	efflux_OM_AdeK	multidrug efflux RND transporter AdeIJK outer membrane channel subunit AdeK; multidrug efflux RND transporter AdeIJK outer membrane channel subunit AdeK.	OEP	Outer membrane efflux protein	Outer membrane efflux protein	84.4	miss	multidrug	deep learning	DeepARG	Prevention of access to target	Outer membrane efflux protein	Multidrug
casp40.215	40	d__Bacteria;p__Proteobacteria;c__Gammaproteobacteria;o__Pseudomonadales;f__Moraxellaceae;g__Acinetobacter;s__Acinetobacter venetianus	IAHFBJBJ_01590	Multidrug/solvent efflux pump outer membrane protein MepC	Outer membrane efflux protein	outer_NodT superfamily	efflux transporter, outer membrane factor (OMF) lipoprotein, NodT family; Members of this model comprise a subfamily of the Outer Membrane Factor (TCDB 1.B.17) porins. OMF proteins operate in conjunction with a primary transporter of the RND, MFS, ABC, or PET systems, and a MFP (membrane fusion protein) to tranport substrates across membranes. The complex thus formed allows transport (export) of …	OEP	Outer membrane efflux protein	Outer membrane efflux protein	82.3	miss	multidrug	deep learning	DeepARG	Prevention of access to target	Outer membrane efflux protein	Multidrug
casp40.215	40	d__Bacteria;p__Proteobacteria;c__Gammaproteobacteria;o__Pseudomonadales;f__Moraxellaceae;g__Acinetobacter;s__Acinetobacter venetianus	IAHFBJBJ_02224	Porin D	Outer membrane porin, OprD family	OprD superfamily	outer membrane porin, OprD family; This family includes outer membrane proteins related to OprD. OprD has been described as a serine type peptidase. However the proposed catalytic residues are not conserved suggesting that many of these proteins are not peptidases.	OprD	outer membrane porin, OprD family	outer membrane porin, OprD family	62.5	miss	aminoglycoside	deep learning	DeepARG	Prevention of access to target	Outer membrane efflux protein	Aminoglycoside
casp15.16	15	d__Bacteria;p__Actinobacteriota;c__Actinobacteria;o__Mycobacteriales;f__Mycobacteriaceae;g__Mycolicibacterium;s__	BPOGFBEL_00358	DNA-binding response regulator MtrA	DNA-binding response regulator MtrA	OmpR	DNA-binding response regulator, OmpR family, contains REC and winged-helix (wHTH) domain [Signal transduction mechanisms, Transcription]; Response regulators consisting of a CheY-like receiver domain and a winged-helix DNA-binding domain [Signal transduction mechanisms / Transcription].	Response_reg	Response regulator receiver domain	response regulator	93.42	107.46	resistance-nodulation-cell division (RND) antibiotic efflux pump	protein homolog model	RGI	Prevention of access to target	Overexpress efflux pumps,	Multidrug
casp150.119	150	d__Bacteria;p__Actinobacteriota;c__Actinobacteria;o__Mycobacteriales;f__Mycobacteriaceae;g__Mycolicibacterium;s__Mycolicibacterium sp001510415	KIBDMIMN_01294	DNA-binding response regulator MtrA	DNA-binding response regulator MtrA	OmpR	DNA-binding response regulator, OmpR family, contains REC and winged-helix (wHTH) domain [Signal transduction mechanisms, Transcription]; Response regulators consisting of a CheY-like receiver domain and a winged-helix DNA-binding domain [Signal transduction mechanisms / Transcription].	Response_reg	Response regulator receiver domain	response regulator	93.42	107.46	resistance-nodulation-cell division (RND) antibiotic efflux pump	protein homolog model	RGI	Prevention of access to target	Overexpress efflux pumps,	Multidrug
casp40.75	40	d__Bacteria;p__Actinobacteriota;c__Actinobacteria;o__Mycobacteriales;f__Mycobacteriaceae;g__Mycolicibacterium;s__Mycolicibacterium sp001510415	BGPOMPEL_00022	DNA-binding response regulator MtrA	DNA-binding response regulator MtrA	OmpR	DNA-binding response regulator, OmpR family, contains REC and winged-helix (wHTH) domain [Signal transduction mechanisms, Transcription]; Response regulators consisting of a CheY-like receiver domain and a winged-helix DNA-binding domain [Signal transduction mechanisms / Transcription].	Response_reg	Response regulator receiver domain	response regulator	93.42	107.46	resistance-nodulation-cell division (RND) antibiotic efflux pump	protein homolog model	RGI	Prevention of access to target	Overexpress efflux pumps,	Multidrug
casp40.215	40	d__Bacteria;p__Proteobacteria;c__Gammaproteobacteria;o__Pseudomonadales;f__Moraxellaceae;g__Acinetobacter;s__Acinetobacter venetianus	IAHFBJBJ_00576	Transcriptional regulatory protein BaeR	DNA-binding response regulator	PRK10710 superfamily	DNA-binding transcriptional regulator BaeR; Provisional	Response_reg	Response regulator receiver domain	Transcriptional regulatory protein, C terminal	100	miss	multidrug	deep learning	DeepARG	Prevention of access to target	Overexpress efflux pumps,	Multidrug
casp150.65	150	d__Bacteria;p__Planctomycetota;c__Phycisphaerae;o__Phycisphaerales;f__SM1A02;g__;s__	IMDDHLIL_00757	Undecaprenyl-phosphate 4-deoxy-4-formamido-L-arabinose transferase	Undecaprenyl-phosphate 4-deoxy-4-formamido-L-arabinose transferase	PRK10714 superfamily	undecaprenyl phosphate 4-deoxy-4-formamido-L-arabinose transferase; Provisional	Glycos_transf_2	Glycosyl transferase family 2	Catalyzes the transfer of 4-deoxy-4-formamido-L- arabinose from UDP to undecaprenyl phosphate. The modified arabinose is attached to lipid A and is required for resistance to polymyxin and cationic antimicrobial peptides	62.3	miss	peptide	deep learning	DeepARG	Modification (and protection) of targets	phosphoethanolamine transferase	Antimicrobial peptide
casp40.35	40	d__Bacteria;p__Planctomycetota;c__Phycisphaerae;o__Phycisphaerales;f__SM1A02;g__UBA12014;s__	BADFLJJG_01722	Undecaprenyl-phosphate 4-deoxy-4-formamido-L-arabinose transferase	Undecaprenyl-phosphate 4-deoxy-4-formamido-L-arabinose transferase	PRK10714 superfamily	undecaprenyl phosphate 4-deoxy-4-formamido-L-arabinose transferase; Provisional	Glycos_transf_2	Glycosyl transferase family 2	Catalyzes the transfer of 4-deoxy-4-formamido-L- arabinose from UDP to undecaprenyl phosphate. The modified arabinose is attached to lipid A and is required for resistance to polymyxin and cationic antimicrobial peptides	61.1	miss	peptide	deep learning	DeepARG	Modification (and protection) of targets	phosphoethanolamine transferase	Antimicrobial peptide
casp15.124	15	d__Bacteria;p__Proteobacteria;c__Gammaproteobacteria;o__Pseudomonadales;f__Halieaceae;g__IMCC3088;s__IMCC3088 sp003520285	CDOLFEAB_00191	UDP-glucose 6-dehydrogenase	UDP-glucose 6-dehydrogenase	PRK15057 superfamily	UDP-glucose 6-dehydrogenase; Provisional	UDPG_MGDP_dh_N	UDP-glucose/GDP-mannose dehydrogenase family, NAD binding domain	UDP binding domain	64.1	miss	peptide	deep learning	DeepARG	Modification (and protection) of targets	phosphoethanolamine transferase	Antimicrobial peptide
casp15.181	15	d__Bacteria;p__Proteobacteria;c__Gammaproteobacteria;o__Pseudomonadales;f__Halieaceae;g__Luminiphilus;s__	JHFIEBPL_00862	UDP-glucose 6-dehydrogenase	UDP-glucose 6-dehydrogenase	PRK15057 superfamily	UDP-glucose 6-dehydrogenase; Provisional	UDPG_MGDP_dh_N	UDP-glucose/GDP-mannose dehydrogenase family, NAD binding domain	Belongs to the UDP-glucose GDP-mannose dehydrogenase family	75	miss	peptide	deep learning	DeepARG	Modification (and protection) of targets	phosphoethanolamine transferase	Antimicrobial peptide
casp15.5	15	d__Bacteria;p__Proteobacteria;c__Gammaproteobacteria;o__Pseudomonadales;f__Pseudohongiellaceae;g__OM182;s__	MHMMFFAJ_01167	UDP-glucose 6-dehydrogenase	UDP-glucose 6-dehydrogenase	PRK15057 superfamily	UDP-glucose 6-dehydrogenase; Provisional	UDPG_MGDP_dh_N	UDP-glucose/GDP-mannose dehydrogenase family, NAD binding domain	Belongs to the UDP-glucose GDP-mannose dehydrogenase family	69.1	miss	peptide	deep learning	DeepARG	Modification (and protection) of targets	phosphoethanolamine transferase	Antimicrobial peptide
casp40.214	40	d__Bacteria;p__Proteobacteria;c__Gammaproteobacteria;o__Pseudomonadales;f__Halieaceae;g__IMCC3088;s__	FMEKCBDP_00333	UDP-glucose 6-dehydrogenase	UDP-glucose 6-dehydrogenase	PRK15057 superfamily	UDP-glucose 6-dehydrogenase; Provisional	UDPG_MGDP_dh_N	UDP-glucose/GDP-mannose dehydrogenase family, NAD binding domain	UDP binding domain	64.1	miss	peptide	deep learning	DeepARG	Modification (and protection) of targets	phosphoethanolamine transferase	Antimicrobial peptide
casp150.292	150	d__Bacteria;p__Proteobacteria;c__Gammaproteobacteria;o__Burkholderiales;f__SG8-39;g__SG8-39;s__	GJBBBNGN_00095	Transcriptional regulatory protein OmpR	Transcriptional regulatory protein OmpR	ompR superfamily	osmolarity response regulator; Provisional	Response_reg	Response regulator receiver domain	Evidence 2a Function of homologous gene experimentally demonstrated in an other organism	64.7	miss	multidrug	deep learning	DeepARG	Prevention of access to target	Regulation of efflux pump	Multidrug
casp150.169	150	d__Bacteria;p__Proteobacteria;c__Gammaproteobacteria;o__Pseudomonadales;f__Moraxellaceae;g__Acinetobacter;s__Acinetobacter venetianus	HNBCKAMJ_02201	HTH-type transcriptional regulator SyrM 1	LysR family transcriptional regulator	PBP2_Nitroaromatics_like	The C-terminal substrate binding domain of LysR-type transcriptional regulators that involved in the catabolism of nitroaromatic/naphthalene compounds and that of related regulators; contains the type 2 periplasmic binding fold; This CD includes the C-terminal substrate binding domain of LysR-type transcriptional regulators involved in the catabolism of dinitrotoluene and similar compounds, such …	LysR_substrate	LysR substrate binding domain	Transcriptional regulator	98.5	miss	multidrug	deep learning	DeepARG	Prevention of access to target	Regulation of efflux pump	Multidrug
casp150.169	150	d__Bacteria;p__Proteobacteria;c__Gammaproteobacteria;o__Pseudomonadales;f__Moraxellaceae;g__Acinetobacter;s__Acinetobacter venetianus	HNBCKAMJ_00893	Transcriptional repressor MprA	MarR family multidrug resistance pump transcriptional regulator	HTH superfamily	Helix-turn-helix domains; A large family of mostly alpha-helical protein domains with a characteristic fold; most members function as sequence-specific DNA binding domains, such as in transcription regulators. This superfamily also includes the winged helix-turn-helix domains.	MarR_2	MarR family	helix_turn_helix multiple antibiotic resistance protein	100	miss	multidrug	deep learning	DeepARG	Prevention of access to target	Regulation of efflux pump	Multidrug
casp150.169	150	d__Bacteria;p__Proteobacteria;c__Gammaproteobacteria;o__Pseudomonadales;f__Moraxellaceae;g__Acinetobacter;s__Acinetobacter venetianus	HNBCKAMJ_00128	Transcriptional repressor Mce3R	Transcriptional regulator, TetR family	AcrR	DNA-binding transcriptional regulator, AcrR family [Transcription]; Transcriptional regulator [Transcription].	TetR_N	Bacterial regulatory proteins, tetR family	Bacterial regulatory proteins, tetR family	64.9	miss	multidrug	deep learning	DeepARG	Prevention of access to target	Regulation of efflux pump	Multidrug
casp150.241	150	d__Bacteria;p__Proteobacteria;c__Gammaproteobacteria;o__Pseudomonadales;f__Moraxellaceae;g__Acinetobacter;s__Acinetobacter johnsonii	HMCNMLOA_01685	Outer membrane protein OprM	Uncharacterized protein	efflux_OM_AdeK	multidrug efflux RND transporter AdeIJK outer membrane channel subunit AdeK; multidrug efflux RND transporter AdeIJK outer membrane channel subunit AdeK.	OEP	Outer membrane efflux protein	Outer membrane efflux protein	82	miss	multidrug	deep learning	DeepARG	Prevention of access to target	Regulation of efflux pump	Multidrug
casp40.142	40	d__Bacteria;p__Proteobacteria;c__Gammaproteobacteria;o__Pseudomonadales;f__Moraxellaceae;g__Acinetobacter;s__Acinetobacter johnsonii	FCMKGLIF_00897	HTH-type transcriptional regulator SyrM 1	LysR family transcriptional regulator	PBP2_Nitroaromatics_like	The C-terminal substrate binding domain of LysR-type transcriptional regulators that involved in the catabolism of nitroaromatic/naphthalene compounds and that of related regulators; contains the type 2 periplasmic binding fold; This CD includes the C-terminal substrate binding domain of LysR-type transcriptional regulators involved in the catabolism of dinitrotoluene and similar compounds, such …	HTH_1	Bacterial regulatory helix-turn-helix protein, lysR family	Transcriptional regulator	94.8	miss	multidrug	deep learning	DeepARG	Prevention of access to target	Regulation of efflux pump	Multidrug
casp40.214	40	d__Bacteria;p__Proteobacteria;c__Gammaproteobacteria;o__Pseudomonadales;f__Halieaceae;g__IMCC3088;s__	FMEKCBDP_00929	PCP degradation transcriptional activation protein	Transcriptional regulator, LysR family	PBP2_Nitroaromatics_like	The C-terminal substrate binding domain of LysR-type transcriptional regulators that involved in the catabolism of nitroaromatic/naphthalene compounds and that of related regulators; contains the type 2 periplasmic binding fold; This CD includes the C-terminal substrate binding domain of LysR-type transcriptional regulators involved in the catabolism of dinitrotoluene and similar compounds, such …	LysR_substrate	LysR substrate binding domain	COG0583 Transcriptional regulator	61.1	miss	multidrug	deep learning	DeepARG	Prevention of access to target	Regulation of efflux pump	Multidrug
casp40.215	40	d__Bacteria;p__Proteobacteria;c__Gammaproteobacteria;o__Pseudomonadales;f__Moraxellaceae;g__Acinetobacter;s__Acinetobacter venetianus	IAHFBJBJ_02356	HTH-type transcriptional regulator SyrM 1	LysR family transcriptional regulator	PBP2_Nitroaromatics_like	The C-terminal substrate binding domain of LysR-type transcriptional regulators that involved in the catabolism of nitroaromatic/naphthalene compounds and that of related regulators; contains the type 2 periplasmic binding fold; This CD includes the C-terminal substrate binding domain of LysR-type transcriptional regulators involved in the catabolism of dinitrotoluene and similar compounds, such …	LysR_substrate	LysR substrate binding domain	Transcriptional regulator	98.5	miss	multidrug	deep learning	DeepARG	Prevention of access to target	Regulation of efflux pump	Multidrug
casp40.215	40	d__Bacteria;p__Proteobacteria;c__Gammaproteobacteria;o__Pseudomonadales;f__Moraxellaceae;g__Acinetobacter;s__Acinetobacter venetianus	IAHFBJBJ_02472	Transcriptional repressor MprA	MarR family multidrug resistance pump transcriptional regulator	HTH superfamily	Helix-turn-helix domains; A large family of mostly alpha-helical protein domains with a characteristic fold; most members function as sequence-specific DNA binding domains, such as in transcription regulators. This superfamily also includes the winged helix-turn-helix domains.	MarR_2	MarR family	helix_turn_helix multiple antibiotic resistance protein	100	miss	multidrug	deep learning	DeepARG	Prevention of access to target	Regulation of efflux pump	Multidrug
casp40.215	40	d__Bacteria;p__Proteobacteria;c__Gammaproteobacteria;o__Pseudomonadales;f__Moraxellaceae;g__Acinetobacter;s__Acinetobacter venetianus	IAHFBJBJ_00125	Transcriptional repressor Mce3R	Transcriptional regulator, TetR family	AcrR	DNA-binding transcriptional regulator, AcrR family [Transcription]; Transcriptional regulator [Transcription].	TetR_N	Bacterial regulatory proteins, tetR family	Bacterial regulatory proteins, tetR family	64.9	miss	multidrug	deep learning	DeepARG	Prevention of access to target	Regulation of efflux pump	Multidrug
casp15.16	15	d__Bacteria;p__Actinobacteriota;c__Actinobacteria;o__Mycobacteriales;f__Mycobacteriaceae;g__Mycolicibacterium;s__	BPOGFBEL_00045	RNA polymerase-binding protein RbpA	RNA polymerase-binding protein RbpA	RbpA	RNA polymerase-binding protein; RbpA is a family bacterial RNA polymerase-binding proteins. RbpA acts as a transcription factor by binding to the sigma subunit of RNA polymerase.	RbpA	RNA polymerase-binding protein	Binds to RNA polymerase (RNAP), stimulating transcription from principal, but not alternative sigma factor promoters	91.96	98.25	RbpA bacterial RNA polymerase-binding protein	protein homolog model	RGI	Modification (and protection) of targets	RNA polymerase-binding protein	Rifampicin
casp150.119	150	d__Bacteria;p__Actinobacteriota;c__Actinobacteria;o__Mycobacteriales;f__Mycobacteriaceae;g__Mycolicibacterium;s__Mycolicibacterium sp001510415	KIBDMIMN_02843	RNA polymerase-binding protein RbpA	RNA polymerase-binding protein RbpA	RbpA	RNA polymerase-binding protein; RbpA is a family bacterial RNA polymerase-binding proteins. RbpA acts as a transcription factor by binding to the sigma subunit of RNA polymerase.	RbpA	RNA polymerase-binding protein	Binds to RNA polymerase (RNAP), stimulating transcription from principal, but not alternative sigma factor promoters	91.96	98.25	RbpA bacterial RNA polymerase-binding protein	protein homolog model	RGI	Modification (and protection) of targets	RNA polymerase-binding protein	Rifampicin
casp40.75	40	d__Bacteria;p__Actinobacteriota;c__Actinobacteria;o__Mycobacteriales;f__Mycobacteriaceae;g__Mycolicibacterium;s__Mycolicibacterium sp001510415	BGPOMPEL_00583	RNA polymerase-binding protein RbpA	RNA polymerase-binding protein RbpA	RbpA	RNA polymerase-binding protein; RbpA is a family bacterial RNA polymerase-binding proteins. RbpA acts as a transcription factor by binding to the sigma subunit of RNA polymerase.	RbpA	RNA polymerase-binding protein	Binds to RNA polymerase (RNAP), stimulating transcription from principal, but not alternative sigma factor promoters	91.96	98.25	RbpA bacterial RNA polymerase-binding protein	protein homolog model	RGI	Modification (and protection) of targets	RNA polymerase-binding protein	Rifampicin
casp150.292	150	d__Bacteria;p__Proteobacteria;c__Gammaproteobacteria;o__Burkholderiales;f__SG8-39;g__SG8-39;s__	GJBBBNGN_01936	Efflux pump membrane transporter BepE	Efflux pump membrane transporter	2A0602 superfamily	The (Largely Gram-negative Bacterial) Hydrophobe/Amphiphile Efflux-1 (HAE1) Family; Proteins scoring above the trusted cutoff (1000) form a tight clade within the RND (Resistance-Nodulation-Cell Division) superfamily. Proteins scoring greater than the noise cutoff (100) appear to form a larger clade, cleanly separated from more distant homologs that include cadmium/zinc/cobalt resistance transpor…	ACR_tran	AcrB/AcrD/AcrF family	Transporter, hydrophobe amphiphile efflux-1 (HAE1) family	44.02	97.64	resistance-nodulation-cell division (RND) antibiotic efflux pump	protein homolog model	RGI	Prevention of access to target	RND efflux pump	Multidrug
casp150.133	150	d__Bacteria;p__Proteobacteria;c__Alphaproteobacteria;o__Caulobacterales;f__Caulobacteraceae;g__Brevundimonas;s__	IBHFGKKE_00961	Efflux pump membrane transporter BepE	Efflux pump membrane transporter	2A0602 superfamily	The (Largely Gram-negative Bacterial) Hydrophobe/Amphiphile Efflux-1 (HAE1) Family; Proteins scoring above the trusted cutoff (1000) form a tight clade within the RND (Resistance-Nodulation-Cell Division) superfamily. Proteins scoring greater than the noise cutoff (100) appear to form a larger clade, cleanly separated from more distant homologs that include cadmium/zinc/cobalt resistance transpor…	ACR_tran	AcrB/AcrD/AcrF family	Efflux pump membrane transporter	48.86	98.68	resistance-nodulation-cell division (RND) antibiotic efflux pump	protein homolog model	RGI	Prevention of access to target	RND efflux pump	Multidrug
casp40.174	40	d__Bacteria;p__Proteobacteria;c__Alphaproteobacteria;o__Caulobacterales;f__Caulobacteraceae;g__Brevundimonas;s__	LEECDGGH_02222	Efflux pump membrane transporter BepE	Efflux pump membrane transporter	2A0602 superfamily	The (Largely Gram-negative Bacterial) Hydrophobe/Amphiphile Efflux-1 (HAE1) Family; Proteins scoring above the trusted cutoff (1000) form a tight clade within the RND (Resistance-Nodulation-Cell Division) superfamily. Proteins scoring greater than the noise cutoff (100) appear to form a larger clade, cleanly separated from more distant homologs that include cadmium/zinc/cobalt resistance transpor…	ACR_tran	AcrB/AcrD/AcrF family	Efflux pump membrane transporter	49.02	102.83	resistance-nodulation-cell division (RND) antibiotic efflux pump	protein homolog model	RGI	Prevention of access to target	RND efflux pump	Multidrug
casp150.222	150	d__Bacteria;p__Verrucomicrobiota;c__Verrucomicrobiae;o__Chthoniobacterales;f__;g__;s__	GFOOLFHJ_00711	Efflux pump membrane transporter BepE	Efflux pump membrane transporter	2A0602 superfamily	The (Largely Gram-negative Bacterial) Hydrophobe/Amphiphile Efflux-1 (HAE1) Family; Proteins scoring above the trusted cutoff (1000) form a tight clade within the RND (Resistance-Nodulation-Cell Division) superfamily. Proteins scoring greater than the noise cutoff (100) appear to form a larger clade, cleanly separated from more distant homologs that include cadmium/zinc/cobalt resistance transpor…	ACR_tran	AcrB/AcrD/AcrF family	Protein export membrane protein	41.69	98.87	resistance-nodulation-cell division (RND) antibiotic efflux pump	protein homolog model	RGI	Prevention of access to target	RND efflux pump	Multidrug
casp40.44	40	d__Bacteria;p__Verrucomicrobiota;c__Verrucomicrobiae;o__Chthoniobacterales;f__;g__;s__	DCBHKOEA_01671	Efflux pump membrane transporter BepE	Efflux pump membrane transporter	2A0602 superfamily	The (Largely Gram-negative Bacterial) Hydrophobe/Amphiphile Efflux-1 (HAE1) Family; Proteins scoring above the trusted cutoff (1000) form a tight clade within the RND (Resistance-Nodulation-Cell Division) superfamily. Proteins scoring greater than the noise cutoff (100) appear to form a larger clade, cleanly separated from more distant homologs that include cadmium/zinc/cobalt resistance transpor…	ACR_tran	AcrB/AcrD/AcrF family	Protein export membrane protein	41.59	98.87	resistance-nodulation-cell division (RND) antibiotic efflux pump	protein homolog model	RGI	Prevention of access to target	RND efflux pump	Multidrug
casp40.114	40	d__Bacteria;p__Proteobacteria;c__Gammaproteobacteria;o__Ga0077536;f__Ga0077536;g__UBA11873;s__	FKHJLOCO_01494	Efflux pump membrane transporter BepE	Efflux pump membrane transporter	2A0602 superfamily	The (Largely Gram-negative Bacterial) Hydrophobe/Amphiphile Efflux-1 (HAE1) Family; Proteins scoring above the trusted cutoff (1000) form a tight clade within the RND (Resistance-Nodulation-Cell Division) superfamily. Proteins scoring greater than the noise cutoff (100) appear to form a larger clade, cleanly separated from more distant homologs that include cadmium/zinc/cobalt resistance transpor…	ACR_tran	AcrB/AcrD/AcrF family	Belongs to the resistance-nodulation-cell division (RND) (TC 2.A.6) family	49.76	100	resistance-nodulation-cell division (RND) antibiotic efflux pump	protein homolog model	RGI	Prevention of access to target	RND efflux pump	Multidrug
casp15.81	15	d__Bacteria;p__Cyanobacteria;c__Cyanobacteriia;o__Phormidesmiales;f__Phormidesmiaceae;g__;s__	JMMAJGNJ_02207	Efflux pump membrane transporter BepE	RND transporter	2A0602 superfamily	The (Largely Gram-negative Bacterial) Hydrophobe/Amphiphile Efflux-1 (HAE1) Family; Proteins scoring above the trusted cutoff (1000) form a tight clade within the RND (Resistance-Nodulation-Cell Division) superfamily. Proteins scoring greater than the noise cutoff (100) appear to form a larger clade, cleanly separated from more distant homologs that include cadmium/zinc/cobalt resistance transpor…	ACR_tran	AcrB/AcrD/AcrF family	Belongs to the resistance-nodulation-cell division (RND) (TC 2.A.6) family	42.94	100.57	resistance-nodulation-cell division (RND) antibiotic efflux pump	protein homolog model	RGI	Prevention of access to target	RND efflux pump	Multidrug
casp40.232	40	d__Bacteria;p__Cyanobacteria;c__Cyanobacteriia;o__Phormidesmiales;f__Phormidesmiaceae;g__PCC-6406;s__	GJPFIDKB_01015	Efflux pump membrane transporter BepG	RND transporter	2A0602 superfamily	The (Largely Gram-negative Bacterial) Hydrophobe/Amphiphile Efflux-1 (HAE1) Family; Proteins scoring above the trusted cutoff (1000) form a tight clade within the RND (Resistance-Nodulation-Cell Division) superfamily. Proteins scoring greater than the noise cutoff (100) appear to form a larger clade, cleanly separated from more distant homologs that include cadmium/zinc/cobalt resistance transpor…	ACR_tran	AcrB/AcrD/AcrF family	Belongs to the resistance-nodulation-cell division (RND) (TC 2.A.6) family	42.36	98.49	resistance-nodulation-cell division (RND) antibiotic efflux pump	protein homolog model	RGI	Prevention of access to target	RND efflux pump	Multidrug
casp40.69	40	d__Bacteria;p__Cyanobacteria;c__Cyanobacteriia;o__Phormidesmiales;f__Phormidesmiaceae;g__;s__	CMLHCMNC_03103	Efflux pump membrane transporter BepE	RND transporter	2A0602 superfamily	The (Largely Gram-negative Bacterial) Hydrophobe/Amphiphile Efflux-1 (HAE1) Family; Proteins scoring above the trusted cutoff (1000) form a tight clade within the RND (Resistance-Nodulation-Cell Division) superfamily. Proteins scoring greater than the noise cutoff (100) appear to form a larger clade, cleanly separated from more distant homologs that include cadmium/zinc/cobalt resistance transpor…	ACR_tran	AcrB/AcrD/AcrF family	Belongs to the resistance-nodulation-cell division (RND) (TC 2.A.6) family	42.94	100.57	resistance-nodulation-cell division (RND) antibiotic efflux pump	protein homolog model	RGI	Prevention of access to target	RND efflux pump	Multidrug
casp15.10	15	d__Bacteria;p__Planctomycetota;c__Phycisphaerae;o__Phycisphaerales;f__SM1A02;g__;s__	JAAHFGOH_00422	Efflux pump membrane transporter BepE	Efflux pump membrane transporter	2A0602 superfamily	The (Largely Gram-negative Bacterial) Hydrophobe/Amphiphile Efflux-1 (HAE1) Family; Proteins scoring above the trusted cutoff (1000) form a tight clade within the RND (Resistance-Nodulation-Cell Division) superfamily. Proteins scoring greater than the noise cutoff (100) appear to form a larger clade, cleanly separated from more distant homologs that include cadmium/zinc/cobalt resistance transpor…	ACR_tran	AcrB/AcrD/AcrF family	AcrB/AcrD/AcrF family	44.88	100.66	resistance-nodulation-cell division (RND) antibiotic efflux pump	protein homolog model	RGI	Prevention of access to target	RND efflux pump	Multidrug
casp15.10	15	d__Bacteria;p__Planctomycetota;c__Phycisphaerae;o__Phycisphaerales;f__SM1A02;g__;s__	JAAHFGOH_00469	Efflux pump membrane transporter BepE	HAE1 family hydrophobic/amphiphilic exporter-1/multidrug efflux pump	2A0602 superfamily	The (Largely Gram-negative Bacterial) Hydrophobe/Amphiphile Efflux-1 (HAE1) Family; Proteins scoring above the trusted cutoff (1000) form a tight clade within the RND (Resistance-Nodulation-Cell Division) superfamily. Proteins scoring greater than the noise cutoff (100) appear to form a larger clade, cleanly separated from more distant homologs that include cadmium/zinc/cobalt resistance transpor…	ACR_tran	AcrB/AcrD/AcrF family	AcrB/AcrD/AcrF family	42.33	99.15	resistance-nodulation-cell division (RND) antibiotic efflux pump	protein homolog model	RGI	Prevention of access to target	RND efflux pump	Multidrug
casp150.166	150	d__Bacteria;p__Planctomycetota;c__Phycisphaerae;o__Phycisphaerales;f__SM1A02;g__;s__	PNEJLGCP_01344	Efflux pump membrane transporter BepE	Efflux pump membrane transporter	2A0602 superfamily	The (Largely Gram-negative Bacterial) Hydrophobe/Amphiphile Efflux-1 (HAE1) Family; Proteins scoring above the trusted cutoff (1000) form a tight clade within the RND (Resistance-Nodulation-Cell Division) superfamily. Proteins scoring greater than the noise cutoff (100) appear to form a larger clade, cleanly separated from more distant homologs that include cadmium/zinc/cobalt resistance transpor…	ACR_tran	AcrB/AcrD/AcrF family	AcrB/AcrD/AcrF family	43.34	100.28	resistance-nodulation-cell division (RND) antibiotic efflux pump	protein homolog model	RGI	Prevention of access to target	RND efflux pump	Multidrug
casp150.294	150	d__Bacteria;p__Planctomycetota;c__Phycisphaerae;o__Phycisphaerales;f__SM1A02;g__;s__	PGOHNMLB_01303	Efflux pump membrane transporter BepE	Efflux pump membrane transporter	2A0602 superfamily	The (Largely Gram-negative Bacterial) Hydrophobe/Amphiphile Efflux-1 (HAE1) Family; Proteins scoring above the trusted cutoff (1000) form a tight clade within the RND (Resistance-Nodulation-Cell Division) superfamily. Proteins scoring greater than the noise cutoff (100) appear to form a larger clade, cleanly separated from more distant homologs that include cadmium/zinc/cobalt resistance transpor…	ACR_tran	AcrB/AcrD/AcrF family	AcrB/AcrD/AcrF family	44.74	97.83	resistance-nodulation-cell division (RND) antibiotic efflux pump	protein homolog model	RGI	Prevention of access to target	RND efflux pump	Multidrug
casp150.61	150	d__Bacteria;p__Planctomycetota;c__Phycisphaerae;o__Phycisphaerales;f__SM1A02;g__UBA12014;s__	ILLEAMFC_00003	Efflux pump membrane transporter BepE	Efflux pump membrane transporter	2A0602 superfamily	The (Largely Gram-negative Bacterial) Hydrophobe/Amphiphile Efflux-1 (HAE1) Family; Proteins scoring above the trusted cutoff (1000) form a tight clade within the RND (Resistance-Nodulation-Cell Division) superfamily. Proteins scoring greater than the noise cutoff (100) appear to form a larger clade, cleanly separated from more distant homologs that include cadmium/zinc/cobalt resistance transpor…	ACR_tran	AcrB/AcrD/AcrF family	AcrB/AcrD/AcrF family	43.31	99.43	resistance-nodulation-cell division (RND) antibiotic efflux pump	protein homolog model	RGI	Prevention of access to target	RND efflux pump	Multidrug
casp150.61	150	d__Bacteria;p__Planctomycetota;c__Phycisphaerae;o__Phycisphaerales;f__SM1A02;g__UBA12014;s__	ILLEAMFC_02008	Efflux pump membrane transporter BepE	Multidrug efflux RND transporter permease subunit	2A0602 superfamily	The (Largely Gram-negative Bacterial) Hydrophobe/Amphiphile Efflux-1 (HAE1) Family; Proteins scoring above the trusted cutoff (1000) form a tight clade within the RND (Resistance-Nodulation-Cell Division) superfamily. Proteins scoring greater than the noise cutoff (100) appear to form a larger clade, cleanly separated from more distant homologs that include cadmium/zinc/cobalt resistance transpor…	ACR_tran	AcrB/AcrD/AcrF family	AcrB/AcrD/AcrF family	43.31	98.68	resistance-nodulation-cell division (RND) antibiotic efflux pump	protein homolog model	RGI	Prevention of access to target	RND efflux pump	Multidrug
casp150.65	150	d__Bacteria;p__Planctomycetota;c__Phycisphaerae;o__Phycisphaerales;f__SM1A02;g__;s__	IMDDHLIL_00753	Efflux pump membrane transporter BepE	Efflux pump membrane transporter	2A0602 superfamily	The (Largely Gram-negative Bacterial) Hydrophobe/Amphiphile Efflux-1 (HAE1) Family; Proteins scoring above the trusted cutoff (1000) form a tight clade within the RND (Resistance-Nodulation-Cell Division) superfamily. Proteins scoring greater than the noise cutoff (100) appear to form a larger clade, cleanly separated from more distant homologs that include cadmium/zinc/cobalt resistance transpor…	ACR_tran	AcrB/AcrD/AcrF family	AcrB/AcrD/AcrF family	42.79	98.68	resistance-nodulation-cell division (RND) antibiotic efflux pump	protein homolog model	RGI	Prevention of access to target	RND efflux pump	Multidrug
casp40.123	40	d__Bacteria;p__Planctomycetota;c__Phycisphaerae;o__Phycisphaerales;f__SM1A02;g__;s__	JLFDLAOH_00689	Efflux pump membrane transporter BepE	Efflux pump membrane transporter	2A0602 superfamily	The (Largely Gram-negative Bacterial) Hydrophobe/Amphiphile Efflux-1 (HAE1) Family; Proteins scoring above the trusted cutoff (1000) form a tight clade within the RND (Resistance-Nodulation-Cell Division) superfamily. Proteins scoring greater than the noise cutoff (100) appear to form a larger clade, cleanly separated from more distant homologs that include cadmium/zinc/cobalt resistance transpor…	ACR_tran	AcrB/AcrD/AcrF family	AcrB/AcrD/AcrF family	44.74	97.83	resistance-nodulation-cell division (RND) antibiotic efflux pump	protein homolog model	RGI	Prevention of access to target	RND efflux pump	Multidrug
casp40.35	40	d__Bacteria;p__Planctomycetota;c__Phycisphaerae;o__Phycisphaerales;f__SM1A02;g__UBA12014;s__	BADFLJJG_00378	Efflux pump membrane transporter BepE	Efflux pump membrane transporter	2A0602 superfamily	The (Largely Gram-negative Bacterial) Hydrophobe/Amphiphile Efflux-1 (HAE1) Family; Proteins scoring above the trusted cutoff (1000) form a tight clade within the RND (Resistance-Nodulation-Cell Division) superfamily. Proteins scoring greater than the noise cutoff (100) appear to form a larger clade, cleanly separated from more distant homologs that include cadmium/zinc/cobalt resistance transpor…	ACR_tran	AcrB/AcrD/AcrF family	AcrB/AcrD/AcrF family	41.28	98.68	resistance-nodulation-cell division (RND) antibiotic efflux pump	protein homolog model	RGI	Prevention of access to target	RND efflux pump	Multidrug
casp40.35	40	d__Bacteria;p__Planctomycetota;c__Phycisphaerae;o__Phycisphaerales;f__SM1A02;g__UBA12014;s__	BADFLJJG_01402	Efflux pump membrane transporter BepE	Efflux pump membrane transporter	2A0602 superfamily	The (Largely Gram-negative Bacterial) Hydrophobe/Amphiphile Efflux-1 (HAE1) Family; Proteins scoring above the trusted cutoff (1000) form a tight clade within the RND (Resistance-Nodulation-Cell Division) superfamily. Proteins scoring greater than the noise cutoff (100) appear to form a larger clade, cleanly separated from more distant homologs that include cadmium/zinc/cobalt resistance transpor…	ACR_tran	AcrB/AcrD/AcrF family	AcrB/AcrD/AcrF family	43.31	99.43	resistance-nodulation-cell division (RND) antibiotic efflux pump	protein homolog model	RGI	Prevention of access to target	RND efflux pump	Multidrug
casp40.35	40	d__Bacteria;p__Planctomycetota;c__Phycisphaerae;o__Phycisphaerales;f__SM1A02;g__UBA12014;s__	BADFLJJG_02275	Efflux pump membrane transporter BepE	Multidrug efflux RND transporter permease subunit	2A0602 superfamily	The (Largely Gram-negative Bacterial) Hydrophobe/Amphiphile Efflux-1 (HAE1) Family; Proteins scoring above the trusted cutoff (1000) form a tight clade within the RND (Resistance-Nodulation-Cell Division) superfamily. Proteins scoring greater than the noise cutoff (100) appear to form a larger clade, cleanly separated from more distant homologs that include cadmium/zinc/cobalt resistance transpor…	ACR_tran	AcrB/AcrD/AcrF family	AcrB/AcrD/AcrF family	43.31	98.68	resistance-nodulation-cell division (RND) antibiotic efflux pump	protein homolog model	RGI	Prevention of access to target	RND efflux pump	Multidrug
casp150.201	150	d__Bacteria;p__Planctomycetota;c__Planctomycetes;o__Pirellulales;f__UBA1268;g__;s__	PAPFABDJ_00437	Efflux pump membrane transporter BepE	Cation/multidrug efflux pump	AcrB	Multidrug efflux pump subunit AcrB [Defense mechanisms]; Cation/multidrug efflux pump [Defense mechanisms].	ACR_tran	AcrB/AcrD/AcrF family	Belongs to the resistance-nodulation-cell division (RND) (TC 2.A.6) family	47.44	102.17	resistance-nodulation-cell division (RND) antibiotic efflux pump	protein homolog model	RGI	Prevention of access to target	RND efflux pump	Multidrug
casp150.201	150	d__Bacteria;p__Planctomycetota;c__Planctomycetes;o__Pirellulales;f__UBA1268;g__;s__	PAPFABDJ_00438	Efflux pump membrane transporter BepE	Cation/multidrug efflux pump	2A0602 superfamily	The (Largely Gram-negative Bacterial) Hydrophobe/Amphiphile Efflux-1 (HAE1) Family; Proteins scoring above the trusted cutoff (1000) form a tight clade within the RND (Resistance-Nodulation-Cell Division) superfamily. Proteins scoring greater than the noise cutoff (100) appear to form a larger clade, cleanly separated from more distant homologs that include cadmium/zinc/cobalt resistance transpor…	ACR_tran	AcrB/AcrD/AcrF family	Belongs to the resistance-nodulation-cell division (RND) (TC 2.A.6) family	47.78	99.81	resistance-nodulation-cell division (RND) antibiotic efflux pump	protein homolog model	RGI	Prevention of access to target	RND efflux pump	Multidrug
casp150.201	150	d__Bacteria;p__Planctomycetota;c__Planctomycetes;o__Pirellulales;f__UBA1268;g__;s__	PAPFABDJ_01492	Efflux pump membrane transporter BepE	Cation/multidrug efflux pump	AcrB	Multidrug efflux pump subunit AcrB [Defense mechanisms]; Cation/multidrug efflux pump [Defense mechanisms].	ACR_tran	AcrB/AcrD/AcrF family	Belongs to the resistance-nodulation-cell division (RND) (TC 2.A.6) family	47.38	101.42	resistance-nodulation-cell division (RND) antibiotic efflux pump	protein homolog model	RGI	Prevention of access to target	RND efflux pump	Multidrug
casp150.201	150	d__Bacteria;p__Planctomycetota;c__Planctomycetes;o__Pirellulales;f__UBA1268;g__;s__	PAPFABDJ_01493	Efflux pump membrane transporter BepE	Cation/multidrug efflux pump	2A0602 superfamily	The (Largely Gram-negative Bacterial) Hydrophobe/Amphiphile Efflux-1 (HAE1) Family; Proteins scoring above the trusted cutoff (1000) form a tight clade within the RND (Resistance-Nodulation-Cell Division) superfamily. Proteins scoring greater than the noise cutoff (100) appear to form a larger clade, cleanly separated from more distant homologs that include cadmium/zinc/cobalt resistance transpor…	ACR_tran	AcrB/AcrD/AcrF family	Belongs to the resistance-nodulation-cell division (RND) (TC 2.A.6) family	47.42	92.45	resistance-nodulation-cell division (RND) antibiotic efflux pump	protein homolog model	RGI	Prevention of access to target	RND efflux pump	Multidrug
casp150.201	150	d__Bacteria;p__Planctomycetota;c__Planctomycetes;o__Pirellulales;f__UBA1268;g__;s__	PAPFABDJ_02199	Efflux pump membrane transporter BepE	Multidrug efflux pump	2A0602 superfamily	The (Largely Gram-negative Bacterial) Hydrophobe/Amphiphile Efflux-1 (HAE1) Family; Proteins scoring above the trusted cutoff (1000) form a tight clade within the RND (Resistance-Nodulation-Cell Division) superfamily. Proteins scoring greater than the noise cutoff (100) appear to form a larger clade, cleanly separated from more distant homologs that include cadmium/zinc/cobalt resistance transpor…	ACR_tran	AcrB/AcrD/AcrF family	Hydrophobe Amphiphile Efflux-1 (HAE1)	51.67	102.74	resistance-nodulation-cell division (RND) antibiotic efflux pump	protein homolog model	RGI	Prevention of access to target	RND efflux pump	Multidrug
casp150.45	150	d__Bacteria;p__Planctomycetota;c__Planctomycetes;o__Pirellulales;f__UBA1268;g__;s__	IEAALINF_01307	Efflux pump membrane transporter BepE	Hydrophobe/amphiphile efflux-1 family RND transporter	2A0602 superfamily	The (Largely Gram-negative Bacterial) Hydrophobe/Amphiphile Efflux-1 (HAE1) Family; Proteins scoring above the trusted cutoff (1000) form a tight clade within the RND (Resistance-Nodulation-Cell Division) superfamily. Proteins scoring greater than the noise cutoff (100) appear to form a larger clade, cleanly separated from more distant homologs that include cadmium/zinc/cobalt resistance transpor…	ACR_tran	AcrB/AcrD/AcrF family	Belongs to the resistance-nodulation-cell division (RND) (TC 2.A.6) family	51.91	98.87	resistance-nodulation-cell division (RND) antibiotic efflux pump	protein homolog model	RGI	Prevention of access to target	RND efflux pump	Multidrug
casp40.39	40	d__Bacteria;p__Planctomycetota;c__Planctomycetes;o__Pirellulales;f__UBA1268;g__;s__	ILFDNGKF_01504	Efflux pump membrane transporter BepE	Cation/multidrug efflux pump	2A0602 superfamily	The (Largely Gram-negative Bacterial) Hydrophobe/Amphiphile Efflux-1 (HAE1) Family; Proteins scoring above the trusted cutoff (1000) form a tight clade within the RND (Resistance-Nodulation-Cell Division) superfamily. Proteins scoring greater than the noise cutoff (100) appear to form a larger clade, cleanly separated from more distant homologs that include cadmium/zinc/cobalt resistance transpor…	ACR_tran	AcrB/AcrD/AcrF family	Belongs to the resistance-nodulation-cell division (RND) (TC 2.A.6) family	47.78	99.81	resistance-nodulation-cell division (RND) antibiotic efflux pump	protein homolog model	RGI	Prevention of access to target	RND efflux pump	Multidrug
casp40.39	40	d__Bacteria;p__Planctomycetota;c__Planctomycetes;o__Pirellulales;f__UBA1268;g__;s__	ILFDNGKF_02437	Efflux pump membrane transporter BepE	Cation/multidrug efflux pump	AcrB	Multidrug efflux pump subunit AcrB [Defense mechanisms]; Cation/multidrug efflux pump [Defense mechanisms].	ACR_tran	AcrB/AcrD/AcrF family	Belongs to the resistance-nodulation-cell division (RND) (TC 2.A.6) family	48.32	95.66	resistance-nodulation-cell division (RND) antibiotic efflux pump	protein homolog model	RGI	Prevention of access to target	RND efflux pump	Multidrug
casp40.39	40	d__Bacteria;p__Planctomycetota;c__Planctomycetes;o__Pirellulales;f__UBA1268;g__;s__	ILFDNGKF_01960	Efflux pump membrane transporter BepE	Multidrug efflux pump	2A0602 superfamily	The (Largely Gram-negative Bacterial) Hydrophobe/Amphiphile Efflux-1 (HAE1) Family; Proteins scoring above the trusted cutoff (1000) form a tight clade within the RND (Resistance-Nodulation-Cell Division) superfamily. Proteins scoring greater than the noise cutoff (100) appear to form a larger clade, cleanly separated from more distant homologs that include cadmium/zinc/cobalt resistance transpor…	ACR_tran	AcrB/AcrD/AcrF family	Hydrophobe Amphiphile Efflux-1 (HAE1)	51.85	102.74	resistance-nodulation-cell division (RND) antibiotic efflux pump	protein homolog model	RGI	Prevention of access to target	RND efflux pump	Multidrug
casp15.167	15	d__Bacteria;p__Proteobacteria;c__Gammaproteobacteria;o__Pseudomonadales;f__Pseudohongiellaceae;g__UBA9145;s__	ADILNDBO_02851	Carbon storage regulator	Translational regulator CsrA	PRK01712	carbon storage regulator CsrA; carbon storage regulator CsrA.	CsrA	Global regulator protein family	Could accelerate the degradation of some genes transcripts potentially through selective RNA binding	94.83	109.84	resistance-nodulation-cell division (RND) antibiotic efflux pump	protein homolog model	RGI	Prevention of access to target	RND efflux pump	Multidrug
casp150.100	150	d__Bacteria;p__Proteobacteria;c__Gammaproteobacteria;o__Pseudomonadales;f__Pseudohongiellaceae;g__UBA9145;s__	POANLGLH_03332	Carbon storage regulator	Translational regulator CsrA	PRK01712	carbon storage regulator CsrA; carbon storage regulator CsrA.	CsrA	Global regulator protein family	A key translational regulator that binds mRNA to regulate translation initiation and or mRNA stability. Mediates global changes in gene expression, shifting from rapid growth to stress survival by linking envelope stress, the stringent response and the catabolite repression systems. Usually binds in the 5'- UTR	89.66	108.2	resistance-nodulation-cell division (RND) antibiotic efflux pump	protein homolog model	RGI	Prevention of access to target	RND efflux pump	Multidrug
casp150.148	150	d__Bacteria;p__Proteobacteria;c__Gammaproteobacteria;o__Pseudomonadales;f__Pseudohongiellaceae;g__UBA9145;s__	JKEJJGBH_01151	Carbon storage regulator	Translational regulator CsrA	PRK01712	carbon storage regulator CsrA; carbon storage regulator CsrA.	CsrA	Global regulator protein family	Could accelerate the degradation of some genes transcripts potentially through selective RNA binding	92.86	116.39	resistance-nodulation-cell division (RND) antibiotic efflux pump	protein homolog model	RGI	Prevention of access to target	RND efflux pump	Multidrug
casp150.169	150	d__Bacteria;p__Proteobacteria;c__Gammaproteobacteria;o__Pseudomonadales;f__Moraxellaceae;g__Acinetobacter;s__Acinetobacter venetianus	HNBCKAMJ_01453	Multidrug resistance protein MexB	Efflux pump membrane transporter	2A0602 superfamily	The (Largely Gram-negative Bacterial) Hydrophobe/Amphiphile Efflux-1 (HAE1) Family; Proteins scoring above the trusted cutoff (1000) form a tight clade within the RND (Resistance-Nodulation-Cell Division) superfamily. Proteins scoring greater than the noise cutoff (100) appear to form a larger clade, cleanly separated from more distant homologs that include cadmium/zinc/cobalt resistance transpor…	ACR_tran	AcrB/AcrD/AcrF family	AcrB/AcrD/AcrF family	62.9	miss	multidrug	deep learning	DeepARG	Prevention of access to target	RND efflux pump	Multidrug
casp150.169	150	d__Bacteria;p__Proteobacteria;c__Gammaproteobacteria;o__Pseudomonadales;f__Moraxellaceae;g__Acinetobacter;s__Acinetobacter venetianus	HNBCKAMJ_01495	Multidrug resistance protein MexB	Efflux pump membrane transporter	2A0602	The (Largely Gram-negative Bacterial) Hydrophobe/Amphiphile Efflux-1 (HAE1) Family; Proteins scoring above the trusted cutoff (1000) form a tight clade within the RND (Resistance-Nodulation-Cell Division) superfamily. Proteins scoring greater than the noise cutoff (100) appear to form a larger clade, cleanly separated from more distant homologs that include cadmium/zinc/cobalt resistance transpor…	ACR_tran	AcrB/AcrD/AcrF family	efflux pump	86.093	99.81	Macrolide	protein homolog	sraX	Prevention of access to target	RND efflux pump	Multidrug
casp150.169	150	d__Bacteria;p__Proteobacteria;c__Gammaproteobacteria;o__Pseudomonadales;f__Moraxellaceae;g__Acinetobacter;s__Acinetobacter venetianus	HNBCKAMJ_02556	Efflux pump membrane transporter BepE	Efflux pump membrane transporter	ACR_tran superfamily	AcrB/AcrD/AcrF family; Members of this family are integral membrane proteins. Some are involved in drug resistance. AcrB cooperates with a membrane fusion protein, AcrA, and an outer membrane channel TolC. The structure shows the AcrB forms a homotrimer.	ACR_tran	AcrB/AcrD/AcrF family	Protein export membrane protein	93.8	miss	multidrug	deep learning	DeepARG	Prevention of access to target	RND efflux pump	Multidrug
casp150.169	150	d__Bacteria;p__Proteobacteria;c__Gammaproteobacteria;o__Pseudomonadales;f__Moraxellaceae;g__Acinetobacter;s__Acinetobacter venetianus	HNBCKAMJ_02555	Multidrug resistance protein MdtE	Efflux transporter, RND family	RND_mfp superfamily	RND family efflux transporter, MFP subunit; This model represents the MFP (membrane fusion protein) component of the RND family of transporters. RND refers to Resistance, Nodulation, and cell Division. It is, in part, a subfamily of pfam00529 (Pfam release 7.5) but hits substantial numbers of proteins missed by that model. The related HlyD secretion protein, for which pfam00529 is named, is outsi…	Biotin_lipoyl_2	Biotin-lipoyl like	Barrel-sandwich domain of CusB or HlyD membrane-fusion	74.7	miss	multidrug	deep learning	DeepARG	Prevention of access to target	RND efflux pump	Multidrug
casp150.241	150	d__Bacteria;p__Proteobacteria;c__Gammaproteobacteria;o__Pseudomonadales;f__Moraxellaceae;g__Acinetobacter;s__Acinetobacter johnsonii	HMCNMLOA_00507	Outer membrane protein TolC	RND transporter	tolC superfamily	outer membrane channel protein; Reviewed	OEP	Outer membrane efflux protein	Outer membrane efflux protein	65.5	miss	multidrug	deep learning	DeepARG	Prevention of access to target	RND efflux pump	Multidrug
casp40.142	40	d__Bacteria;p__Proteobacteria;c__Gammaproteobacteria;o__Pseudomonadales;f__Moraxellaceae;g__Acinetobacter;s__Acinetobacter johnsonii	FCMKGLIF_00176	Multidrug resistance protein MexB	Efflux pump membrane transporter	2A0602 superfamily	The (Largely Gram-negative Bacterial) Hydrophobe/Amphiphile Efflux-1 (HAE1) Family; Proteins scoring above the trusted cutoff (1000) form a tight clade within the RND (Resistance-Nodulation-Cell Division) superfamily. Proteins scoring greater than the noise cutoff (100) appear to form a larger clade, cleanly separated from more distant homologs that include cadmium/zinc/cobalt resistance transpor…	ACR_tran	AcrB/AcrD/AcrF family	efflux pump	85.836	100	Macrolide	protein homolog	sraX	Prevention of access to target	RND efflux pump	Multidrug
casp40.142	40	d__Bacteria;p__Proteobacteria;c__Gammaproteobacteria;o__Pseudomonadales;f__Moraxellaceae;g__Acinetobacter;s__Acinetobacter johnsonii	FCMKGLIF_01377	Multidrug resistance protein MexB	Efflux pump membrane transporter	2A0602 superfamily	The (Largely Gram-negative Bacterial) Hydrophobe/Amphiphile Efflux-1 (HAE1) Family; Proteins scoring above the trusted cutoff (1000) form a tight clade within the RND (Resistance-Nodulation-Cell Division) superfamily. Proteins scoring greater than the noise cutoff (100) appear to form a larger clade, cleanly separated from more distant homologs that include cadmium/zinc/cobalt resistance transpor…	ACR_tran	AcrB/AcrD/AcrF family	AcrB/AcrD/AcrF family	69.8	miss	multidrug	deep learning	DeepARG	Prevention of access to target	RND efflux pump	Multidrug
casp40.215	40	d__Bacteria;p__Proteobacteria;c__Gammaproteobacteria;o__Pseudomonadales;f__Moraxellaceae;g__Acinetobacter;s__Acinetobacter venetianus	IAHFBJBJ_01589	Efflux pump membrane transporter BepE	Efflux pump membrane transporter	ACR_tran superfamily	AcrB/AcrD/AcrF family; Members of this family are integral membrane proteins. Some are involved in drug resistance. AcrB cooperates with a membrane fusion protein, AcrA, and an outer membrane channel TolC. The structure shows the AcrB forms a homotrimer.	ACR_tran	AcrB/AcrD/AcrF family	Protein export membrane protein	93.8	miss	multidrug	deep learning	DeepARG	Prevention of access to target	RND efflux pump	Multidrug
casp40.215	40	d__Bacteria;p__Proteobacteria;c__Gammaproteobacteria;o__Pseudomonadales;f__Moraxellaceae;g__Acinetobacter;s__Acinetobacter venetianus	IAHFBJBJ_01878	Multidrug resistance protein MexB	Efflux pump membrane transporter	2A0602	The (Largely Gram-negative Bacterial) Hydrophobe/Amphiphile Efflux-1 (HAE1) Family; Proteins scoring above the trusted cutoff (1000) form a tight clade within the RND (Resistance-Nodulation-Cell Division) superfamily. Proteins scoring greater than the noise cutoff (100) appear to form a larger clade, cleanly separated from more distant homologs that include cadmium/zinc/cobalt resistance transpor…	ACR_tran	AcrB/AcrD/AcrF family	efflux pump	86.093	99.81	Macrolide	protein homolog	sraX	Prevention of access to target	RND efflux pump	Multidrug
casp40.215	40	d__Bacteria;p__Proteobacteria;c__Gammaproteobacteria;o__Pseudomonadales;f__Moraxellaceae;g__Acinetobacter;s__Acinetobacter venetianus	IAHFBJBJ_01961	Multidrug resistance protein MexB	Efflux pump membrane transporter	2A0602 superfamily	The (Largely Gram-negative Bacterial) Hydrophobe/Amphiphile Efflux-1 (HAE1) Family; Proteins scoring above the trusted cutoff (1000) form a tight clade within the RND (Resistance-Nodulation-Cell Division) superfamily. Proteins scoring greater than the noise cutoff (100) appear to form a larger clade, cleanly separated from more distant homologs that include cadmium/zinc/cobalt resistance transpor…	ACR_tran	AcrB/AcrD/AcrF family	AcrB/AcrD/AcrF family	62.9	miss	multidrug	deep learning	DeepARG	Prevention of access to target	RND efflux pump	Multidrug
casp40.215	40	d__Bacteria;p__Proteobacteria;c__Gammaproteobacteria;o__Pseudomonadales;f__Moraxellaceae;g__Acinetobacter;s__Acinetobacter venetianus	IAHFBJBJ_01588	Multidrug resistance protein MdtE	Efflux transporter, RND family	RND_mfp superfamily	RND family efflux transporter, MFP subunit; This model represents the MFP (membrane fusion protein) component of the RND family of transporters. RND refers to Resistance, Nodulation, and cell Division. It is, in part, a subfamily of pfam00529 (Pfam release 7.5) but hits substantial numbers of proteins missed by that model. The related HlyD secretion protein, for which pfam00529 is named, is outsi…	Biotin_lipoyl_2	Biotin-lipoyl like	Barrel-sandwich domain of CusB or HlyD membrane-fusion	74.7	miss	multidrug	deep learning	DeepARG	Prevention of access to target	RND efflux pump	Multidrug
casp40.61	40	d__Bacteria;p__Proteobacteria;c__Gammaproteobacteria;o__Pseudomonadales;f__Pseudohongiellaceae;g__UBA9145;s__	GHFBJIFD_02306	Carbon storage regulator	Translational regulator CsrA	PRK01712	carbon storage regulator CsrA; carbon storage regulator CsrA.	CsrA	Global regulator protein family	Could accelerate the degradation of some genes transcripts potentially through selective RNA binding	92.86	116.39	resistance-nodulation-cell division (RND) antibiotic efflux pump	protein homolog model	RGI	Prevention of access to target	RND efflux pump	Multidrug
casp40.99	40	d__Bacteria;p__Proteobacteria;c__Alphaproteobacteria;o__SP197;f__SP197;g__;s__	FNANLIEG_02152	Efflux pump membrane transporter BepE	Efflux pump membrane transporter	2A0602 superfamily	The (Largely Gram-negative Bacterial) Hydrophobe/Amphiphile Efflux-1 (HAE1) Family; Proteins scoring above the trusted cutoff (1000) form a tight clade within the RND (Resistance-Nodulation-Cell Division) superfamily. Proteins scoring greater than the noise cutoff (100) appear to form a larger clade, cleanly separated from more distant homologs that include cadmium/zinc/cobalt resistance transpor…	ACR_tran	AcrB/AcrD/AcrF family	Belongs to the resistance-nodulation-cell division (RND) (TC 2.A.6) family	48.27	100.76	resistance-nodulation-cell division (RND) antibiotic efflux pump	protein homolog model	RGI	Prevention of access to target	RND efflux pump	Multidrug
casp150.290	150	d__Bacteria;p__Planctomycetota;c__UBA1135;o__UBA1135;f__UBA1135;g__GCA-2746235;s__	JCKAJFGC_02094	Efflux pump membrane transporter BepE	Efflux pump membrane transporter	AcrB	Multidrug efflux pump subunit AcrB [Defense mechanisms]; Cation/multidrug efflux pump [Defense mechanisms].	ACR_tran	AcrB/AcrD/AcrF family	Hydrophobe Amphiphile Efflux-1 (HAE1) Family	43.31	97.83	resistance-nodulation-cell division (RND) antibiotic efflux pump	protein homolog model	RGI	Prevention of access to target	RND efflux pump	Multidrug
casp40.240	40	d__Bacteria;p__Planctomycetota;c__UBA1135;o__UBA1135;f__UBA1135;g__GCA-2746235;s__	AACCIKID_02125	Efflux pump membrane transporter BepE	Efflux pump membrane transporter	AcrB	Multidrug efflux pump subunit AcrB [Defense mechanisms]; Cation/multidrug efflux pump [Defense mechanisms].	ACR_tran	AcrB/AcrD/AcrF family	Hydrophobe Amphiphile Efflux-1 (HAE1) Family	43.47	98.96	resistance-nodulation-cell division (RND) antibiotic efflux pump	protein homolog model	RGI	Prevention of access to target	RND efflux pump	Multidrug
casp15.161	15	d__Bacteria;p__Planctomycetota;c__UBA1135;o__UBA2386;f__UBA2386;g__;s__	BKBBILNH_02607	Efflux pump membrane transporter BepG	Efflux pump membrane transporter	2A0602 superfamily	The (Largely Gram-negative Bacterial) Hydrophobe/Amphiphile Efflux-1 (HAE1) Family; Proteins scoring above the trusted cutoff (1000) form a tight clade within the RND (Resistance-Nodulation-Cell Division) superfamily. Proteins scoring greater than the noise cutoff (100) appear to form a larger clade, cleanly separated from more distant homologs that include cadmium/zinc/cobalt resistance transpor…	ACR_tran	AcrB/AcrD/AcrF family	AcrB/AcrD/AcrF family	45.7	97.54	resistance-nodulation-cell division (RND) antibiotic efflux pump	protein homolog model	RGI	Prevention of access to target	RND efflux pump	Multidrug
casp40.29	40	d__Bacteria;p__Planctomycetota;c__UBA1135;o__UBA2386;f__UBA2386;g__;s__	IJDDLBDP_02233	Efflux pump membrane transporter BepG	Efflux pump membrane transporter	2A0602 superfamily	The (Largely Gram-negative Bacterial) Hydrophobe/Amphiphile Efflux-1 (HAE1) Family; Proteins scoring above the trusted cutoff (1000) form a tight clade within the RND (Resistance-Nodulation-Cell Division) superfamily. Proteins scoring greater than the noise cutoff (100) appear to form a larger clade, cleanly separated from more distant homologs that include cadmium/zinc/cobalt resistance transpor…	ACR_tran	AcrB/AcrD/AcrF family	AcrB/AcrD/AcrF family	45.7	97.54	resistance-nodulation-cell division (RND) antibiotic efflux pump	protein homolog model	RGI	Prevention of access to target	RND efflux pump	Multidrug
casp150.205	150	d__Bacteria;p__Acidobacteriota;c__Vicinamibacteria;o__Vicinamibacterales;f__UBA2999;g__;s__	KEACKLOE_00102	Efflux pump membrane transporter BepE	Hydrophobe/amphiphile efflux-1 HAE1	2A0602 superfamily	The (Largely Gram-negative Bacterial) Hydrophobe/Amphiphile Efflux-1 (HAE1) Family; Proteins scoring above the trusted cutoff (1000) form a tight clade within the RND (Resistance-Nodulation-Cell Division) superfamily. Proteins scoring greater than the noise cutoff (100) appear to form a larger clade, cleanly separated from more distant homologs that include cadmium/zinc/cobalt resistance transpor…	ACR_tran	AcrB/AcrD/AcrF family	Belongs to the resistance-nodulation-cell division (RND) (TC 2.A.6) family	43.95	98.39	resistance-nodulation-cell division (RND) antibiotic efflux pump	protein homolog model	RGI	Prevention of access to target	RND efflux pump	Multidrug
casp15.16	15	d__Bacteria;p__Actinobacteriota;c__Actinobacteria;o__Mycobacteriales;f__Mycobacteriaceae;g__Mycolicibacterium;s__	BPOGFBEL_00651	Bacterioferritin	Bacterioferritin	Ferritin_like superfamily	Ferritin-like superfamily of diiron-containing four-helix-bundle proteins; Ferritin-like, diiron-carboxylate proteins participate in a range of functions including iron regulation, mono-oxygenation, and reactive radical production. These proteins are characterized by the fact that they catalyze dioxygen-dependent oxidation-hydroxylation reactions within diiron centers; one exception is manganese …	Ferritin	Ferritin-like domain	Iron-storage protein, whose ferroxidase center binds Fe(2 ) ions, oxidizes them by dioxygen to Fe(3 ), and participates in the subsequent Fe(3 ) oxide mineral core formation within the central cavity of the protein complex	85.535	100	Metal-resistance	protein homolog	sraX	Metal-resistance	store iron and protection against O2 and its radical products	Metal
casp150.119	150	d__Bacteria;p__Actinobacteriota;c__Actinobacteria;o__Mycobacteriales;f__Mycobacteriaceae;g__Mycolicibacterium;s__Mycolicibacterium sp001510415	KIBDMIMN_01127	Bacterioferritin	Bacterioferritin	Ferritin_like superfamily	Ferritin-like superfamily of diiron-containing four-helix-bundle proteins; Ferritin-like, diiron-carboxylate proteins participate in a range of functions including iron regulation, mono-oxygenation, and reactive radical production. These proteins are characterized by the fact that they catalyze dioxygen-dependent oxidation-hydroxylation reactions within diiron centers; one exception is manganese …	Ferritin	Ferritin-like domain	Iron-storage protein, whose ferroxidase center binds Fe(2 ) ions, oxidizes them by dioxygen to Fe(3 ), and participates in the subsequent Fe(3 ) oxide mineral core formation within the central cavity of the protein complex	85.535	100	Metal-resistance	protein homolog	sraX	Metal-resistance	store iron and protection against O2 and its radical products	Metal
casp40.75	40	d__Bacteria;p__Actinobacteriota;c__Actinobacteria;o__Mycobacteriales;f__Mycobacteriaceae;g__Mycolicibacterium;s__Mycolicibacterium sp001510415	BGPOMPEL_01145	Bacterioferritin	Bacterioferritin	Ferritin_like superfamily	Ferritin-like superfamily of diiron-containing four-helix-bundle proteins; Ferritin-like, diiron-carboxylate proteins participate in a range of functions including iron regulation, mono-oxygenation, and reactive radical production. These proteins are characterized by the fact that they catalyze dioxygen-dependent oxidation-hydroxylation reactions within diiron centers; one exception is manganese …	Ferritin	Ferritin-like domain	Iron-storage protein, whose ferroxidase center binds Fe(2 ) ions, oxidizes them by dioxygen to Fe(3 ), and participates in the subsequent Fe(3 ) oxide mineral core formation within the central cavity of the protein complex	85.535	100	Metal-resistance	protein homolog	sraX	Metal-resistance	store iron and protection against O2 and its radical products	Metal
casp40.114	40	d__Bacteria;p__Proteobacteria;c__Gammaproteobacteria;o__Ga0077536;f__Ga0077536;g__UBA11873;s__	FKHJLOCO_02992	Cyclic AMP receptor-like protein	Cyclic nucleotide-binding domain protein	PRK11753	cAMP-activated global transcriptional regulator CRP; cAMP-activated global transcriptional regulator CRP.	cNMP_binding	Cyclic nucleotide-binding domain	helix_turn_helix, cAMP Regulatory protein	61.9	miss	unclassified	deep learning	DeepARG	stress resistance	stress resistance	stress
casp15.167	15	d__Bacteria;p__Proteobacteria;c__Gammaproteobacteria;o__Pseudomonadales;f__Pseudohongiellaceae;g__UBA9145;s__	ADILNDBO_02926	Cyclic AMP receptor-like protein	Transcriptional regulator Crp	PRK11753	cAMP-activated global transcriptional regulator CRP; cAMP-activated global transcriptional regulator CRP.	cNMP_binding	Cyclic nucleotide-binding domain	helix_turn_helix, cAMP Regulatory protein	64.3	miss	unclassified	deep learning	DeepARG	stress resistance	stress resistance	stress
casp150.100	150	d__Bacteria;p__Proteobacteria;c__Gammaproteobacteria;o__Pseudomonadales;f__Pseudohongiellaceae;g__UBA9145;s__	POANLGLH_00708	Cyclic AMP receptor-like protein	Transcriptional regulator Crp	PRK11753	cAMP-activated global transcriptional regulator CRP; cAMP-activated global transcriptional regulator CRP.	cNMP_binding	Cyclic nucleotide-binding domain	helix_turn_helix, cAMP Regulatory protein	62.3	miss	unclassified	deep learning	DeepARG	stress resistance	stress resistance	stress
casp150.148	150	d__Bacteria;p__Proteobacteria;c__Gammaproteobacteria;o__Pseudomonadales;f__Pseudohongiellaceae;g__UBA9145;s__	JKEJJGBH_00876	Cyclic AMP receptor-like protein	Transcriptional regulator Crp	PRK11753	cAMP-activated global transcriptional regulator CRP; cAMP-activated global transcriptional regulator CRP.	cNMP_binding	Cyclic nucleotide-binding domain	helix_turn_helix, cAMP Regulatory protein	63.3	miss	unclassified	deep learning	DeepARG	stress resistance	stress resistance	stress
casp40.220	40	d__Bacteria;p__Proteobacteria;c__Gammaproteobacteria;o__Pseudomonadales;f__Pseudohongiellaceae;g__UBA9145;s__	GPCFOBLN_00793	Cyclic AMP receptor-like protein	Transcriptional regulator Crp	PRK11753	cAMP-activated global transcriptional regulator CRP; cAMP-activated global transcriptional regulator CRP.	cNMP_binding	Cyclic nucleotide-binding domain	helix_turn_helix, cAMP Regulatory protein	64.3	miss	unclassified	deep learning	DeepARG	stress resistance	stress resistance	stress
casp40.61	40	d__Bacteria;p__Proteobacteria;c__Gammaproteobacteria;o__Pseudomonadales;f__Pseudohongiellaceae;g__UBA9145;s__	GHFBJIFD_01041	Cyclic AMP receptor-like protein	Transcriptional regulator Crp	PRK11753	cAMP-activated global transcriptional regulator CRP; cAMP-activated global transcriptional regulator CRP.	cNMP_binding	Cyclic nucleotide-binding domain	helix_turn_helix, cAMP Regulatory protein	63.3	miss	unclassified	deep learning	DeepARG	stress resistance	stress resistance	stress
casp150.292	150	d__Bacteria;p__Proteobacteria;c__Gammaproteobacteria;o__Burkholderiales;f__SG8-39;g__SG8-39;s__	GJBBBNGN_00167	Undecaprenyl-diphosphatase	Undecaprenyl-diphosphatase	PRK00281	undecaprenyl-diphosphate phosphatase; undecaprenyl-diphosphate phosphatase.	BacA	Bacitracin resistance protein BacA	Catalyzes the dephosphorylation of undecaprenyl diphosphate (UPP). Confers resistance to bacitracin	60.6	miss	bacitracin	deep learning	DeepARG	Modification (and protection) of targets	undecaprenyl pyrophosphate	Bacitracin
casp150.97	150	d__Bacteria;p__Proteobacteria;c__Gammaproteobacteria;o__Burkholderiales;f__SG8-39;g__RBG-16-66-20;s__	DDIKBCOC_01255	Undecaprenyl-diphosphatase	Undecaprenyl-diphosphatase	PRK00281	undecaprenyl-diphosphate phosphatase; undecaprenyl-diphosphate phosphatase.	BacA	Bacitracin resistance protein BacA	Catalyzes the dephosphorylation of undecaprenyl diphosphate (UPP). Confers resistance to bacitracin	60.8	miss	bacitracin	deep learning	DeepARG	Modification (and protection) of targets	undecaprenyl pyrophosphate	Bacitracin
casp40.55	40	d__Bacteria;p__Proteobacteria;c__Gammaproteobacteria;o__Burkholderiales;f__SG8-39;g__RBG-16-66-20;s__	PMOFJBFC_00917	Undecaprenyl-diphosphatase	Undecaprenyl-diphosphatase	PRK00281	undecaprenyl-diphosphate phosphatase; undecaprenyl-diphosphate phosphatase.	BacA	Bacitracin resistance protein BacA	Catalyzes the dephosphorylation of undecaprenyl diphosphate (UPP). Confers resistance to bacitracin	60.8	miss	bacitracin	deep learning	DeepARG	Modification (and protection) of targets	undecaprenyl pyrophosphate	Bacitracin
casp150.297	150	d__Bacteria;p__Proteobacteria;c__Gammaproteobacteria;o__Ga0077554;f__Ga007554;g__;s__	KGNFEOCJ_01161	Undecaprenyl-diphosphatase	Undecaprenyl-diphosphatase	PRK00281	undecaprenyl-diphosphate phosphatase; undecaprenyl-diphosphate phosphatase.	BacA	Bacitracin resistance protein BacA	Catalyzes the dephosphorylation of undecaprenyl diphosphate (UPP). Confers resistance to bacitracin	60.8	miss	bacitracin	deep learning	DeepARG	Modification (and protection) of targets	undecaprenyl pyrophosphate	Bacitracin
