# Supplementary material for: Genome-resolved insight into the reservoir of antibiotic resistance genes in aquatic microbial community
Source: Sci Rep. 2022 Dec 6;12:21047. doi: 10.1038/s41598-022-25026-3 (PMC9726936; doi:10.1038/s41598-022-25026-3)
Supplement: Supplementary file 4 — Supplementary Information 4. [file 41598_2022_25026_MOESM4_ESM.zip › Supplementary-Data-S2/gyrA.align.fas]

>ref|WP023644204.1|:1-838 gyrA Mycobacterium tuberculosis
MTDTTLPPD-DSLDRIEPVDIQQEMQRSYIDYAMSVIVGRALPEVRDGLKPVHRRVLYAMFDSGFRPDRSHAKSARSVAETMGNYHPHGDVSIYDTLVRMAQPWSLRYPLVDGQGNFGSPGNDPPAAMRYTEARLTPLAMEMLREIDEETVDFIPNYDGRVQEPTVLPSRFPNLLANGSGGIAVGMATNIPPHNLRELADAVFWALENHDADEEETLAAVMGRVKGPDFPTAGLIVGSQGTADAYKTGRGSIRMRGVVEVEEDSR-GRTSLVITELPYQVNHDNFITSIAEQVRDGKLAGISNIEDQSSDRVGLRIVIEIKRDAVAKVVINNLYKHTQLQTSFGANMLAIVDGVPRTLRLDQLIRYYVDHQLDVIVRRTTYRLRKANERAHILRGLVKALDALDEVIALIRASETVDIARA----------GLIELLD-----------------------------IDEIQAQAILDMQLRRLAALERQRIIDDLAKIEAEIADLEDILAKPERQRGIVRDELAEIVDRHGDDRRTRIIAADGDVSDEDLIAREDVVVTITETGYAKRTKTDLYRSQKRGGKGVQGAGLKQDDIVAHFFVCSTHDLILFFTTQGRVYRAKAYDLPEASRTARGQHVANLLAFQPEERIAQVIQIRGYTDAPYLVLATRNGLVKKSKLTDFDSNRSGGIVAVNLRDNDELVGAVLCSADDDLLLVSANGQSIRFSATDEALRPMGRATSGVQGMRFNIDD----------------------------RLLSLNVVREGTYLLVATSGGYAKRTAIEEYPVQGRGGKGVLTVMYDRRRGRLVGALIVDDDSELYAVTSGGGVIRTAARQVRKAGRQTKGVRLMNLGEGDTLLAIARNAEESGDDNAVDANGADQTGN--------------------
>gyrA-casp15.16 BPOGFBEL 01281 Mycolicibacterium
MTDTTLPPDGTAGDRIEPVDIQQEMQNSYIDYAMSVIVGRALPEVRDGLKPVHRRVLYAMYDSGFRPDRSHAKSARSVAETMGNYHPHGDASIYDTLVRMAQPWSLRYPLVDGQGNFGSPGNDPPAAMRYTEARLTPLAMDMLREIDEETVDFVPNYDGRVQEPTVLPSRFPNLLANGSGGIAVGMATNIPPHNLRELAEAVYWCLENYDADEEATLAAMIERVKGPDFPTRALIVGTQGILDAYTTGRGSVRMRGVATTEEDSR-GRTSIVITELPYQVNHDNFITSIADQVRDGKLAGISNIEDQSSDRVGLRIVVEIKRDAVAKVVLNNLYKHTQLQTSFGANMLSIVDGVPRTLRLDQMIRYYVEHQLEVIIRRTTYRLRKANERAHILRGLVKALDALDEVIALIRASQTVDIARA----------GLIELLD-----------------------------IDEIQAQAILDMQLRRLAALERQRIVDDLAKIEAEIADLEDILAKPERQRAIVRDELAEIVEKHGDDRRTRIIGAEGDVNDEDLIAREEVVVTITETGYAKRTKTDLYRSQKRGGKGVQGAALKQDDIVRHFFVCSTHDWILFFTTQGRVYRAKAYELPEALRAARGQHVANLLAFQPEERIAQVIQIKSYEDAPYLVLATRNGLVKKSKLTDFDSNRSGGIVAVNLRDGDELVGAVLCSAEEDLLLVSAKGQSIRFSATDEALRPMGRATSGVQGMRFNADD----------------------------RLLSLNVVREGTYLLVATAGGYAKRTAIEEYTAQGRGGKGILTIQYDPKRGSLVGALIVDDETELYAITSVGGVIRTAARQVRKAGRQTKGVRLMNLGEGDTLLAIARNAEEQPED---------------------------------
>gyrA-casp150.119 KIBDMIMN 02389 Mycolicibacterium sp001510415
MTDTTLPPDGTAGDRIEPVDIQQEMQNSYIDYAMSVIVGRALPEVRDGLKPVHRRVLYAMYDSGFRPDRSHAKSARSVAETMGNYHPHGDASIYDTLVRMAQPWSLRYPLVDGQGNFGSPGNDPPAAMRYTEARLTPLAMDMLREIDEETVDFVPNYDGRVQEPTVLPSRFPNLLANGSGGIAVGMATNIPPHNLRELAEAVYWCLENYDADEEATLAAMIERVKGPDFPTRALIVGTQGILDAYTTGRGSVRMRGVATTEEDSR-GRTSIVITELPYQVNHDNFITSIADQVRDGKLAGISNIEDQSSDRVGLRIVVEIKRDAVAKVVLNNLYKHTQLQTSFGANMLSIVDGVPRTLRLDQMIRYYVEHQLEVIIRRTTYRLRKANERAHILRGLVKALDALDEVIALIRASQTVDIARA----------GLIELLD-----------------------------IDEIQAQAILDMQLRRLAALERQRIVDDLAKIEAEIADLEDILAKPERQRAIVRDELAEIVEKHGDDRRTRIIGAEGDVNDEDLIAREEVVVTITETGYAKRTKTDLYRSQKRGGKGVQGAALKQDDIVRHFFVCSTHDWILFFTTQGRVYRAKAYELPEALRAARGQHVANLLAFQPEERIAQVIQIKSYEDAPYLVLATRNGLVKKSKLTDFDSNRSGGIVAVNLRDGDELVGAVLCSAEEDLLLVSAKGQSIRFSATDEALRPMGRATSGVQGMRFNADD----------------------------RLLSLNVVREGTYLLVATAGGYAKRTAIEEYTAQGRGGKGILTIQYDPKRGSLVGALIVDDETELYAITSVGGVIRTAARQVRKAGRQTKGVRLMNLGEGDTLLAIARNAEEQPED---------------------------------
>gyrA-casp40.75 BGPOMPEL 02425 Mycolicibacterium sp001510415
MTDTTLPPDGTAGDRIEPVDIQQEMQNSYIDYAMSVIVGRALPEVRDGLKPVHRRVLYAMYDSGFRPDRSHAKSARSVAETMGNYHPHGDASIYDTLVRMAQPWSLRYPLVDGQGNFGSPGNDPPAAMRYTEARLTPLAMDMLREIDEETVDFVPNYDGRVQEPTVLPSRFPNLLANGSGGIAVGMATNIPPHNLRELAEAVYWCLENYDADEEATLAAMIERVKGPDFPTRALIVGTQGILDAYTTGRGSVRMRGVATTEEDSR-GRTSIVITELPYQVNHDNFITSIADQVRDGKLAGISNIEDQSSDRVGLRIVVEIKRDAVAKVVLNNLYKHTQLQTSFGANMLSIVDGVPRTLRLDQMIRYYVEHQLEVIIRRTTYRLRKANERAHILRGLVKALDALDEVIALIRASQTVDIARA----------GLIELLD-----------------------------IDEIQAQAILDMQLRRLAALERQRIVDDLAKIEAEIADLEDILAKPERQRAIVRDELAEIVEKHGDDRRTRIIGAEGDVNDEDLIAREEVVVTITETGYAKRTKTDLYRSQKRGGKGVQGAALKQDDIVRHFFVCSTHDWILFFTTQGRVYRAKAYELPEALRAARGQHVANLLAFQPEERIAQVIQIKSYEDAPYLVLATRNGLVKKSKLTDFDSNRSGGIVAVNLRDGDELVGAVLCSAEEDLLLVSAKGQSIRFSATDEALRPMGRATSGVQGMRFNADD----------------------------RLLSLNVVREGTYLLVATAGGYAKRTAIEEYTAQGRGGKGILTIQYDPKRGSLVGALIVDDETELYAITSVGGVIRTAARQVRKAGRQTKGVRLMNLGEGDTLLAIARNAEEQPED---------------------------------
>ref|WP000116442.1|:1-904 gyrA Acinetobacter baumannii
----------MSVSEIRPIAIEDELKHSYLDYAMSVIVSRALPDVRDGLKPVHRRVLYAMHELGNDYNKAYKKSARVVGDVIGKYHPHGDLAVYETIVRMAQDFSLRYLLVDGQGNFGSIDGDSAAAMRYTEVRMTKLAHELLADLEKDTVDWEDNYDGSERIPEVLPTRVPNLLINGAAGIAVGMATNMAPHNMTEVVNACLAYADNPNIS----IEGLMEYITGPDFPTGGIIYGKSGIVDAYRTGKGRLHIRGKYHFEEDEKTGRTTIVFTEIPYQVNKARVIERIAELVKEKKLEGISELRDES-DKEGMRIAIDLKRGENAEVVVNNLFLNTQLENSFSINMVCLDNGQPKLMNLKDIIAAFIRHRQEVVTRRTMFELRKARERGHILEGLTVALANIDEIIETIKTSANPAEARERLLAGEWAGGGVVALLEKAGAISVRPDEIEGEDPNRPFGLSDSFYRLSPTQVGAILELRLHRLTGLEQDKLHAEYTEILGQIAELTAILNDFNLLMGVIREELAQVLQQYGDARRTEIVESRVDFCREDLIPEEQVVLTVSQTGYAKTQPLSDYQAQRRGGRGKSATSMKDDDFIQHLIVASNHATVLCFTNVGKVYRLKVFEVPQASRGAKGRPIVNLLPLDATETVTAILPLTEFPENHYVFMATASGTVKRVELEQFANIRSNGLRAIELNEEDTLIGVAITDGNQQIMLFSNEGKAIRFAETD--VRAMGRTAKGVRGMRVSFASSTLSEEDADVENDDSDDNDDSTDSSLVSRIVSLVVVPETGEVLCASANGYGKRTPVNDFPTKKRGGKGVIAIKTSERNGELVGAVSIDETKELLLISDGGTLVRTRAAEVAMTGRNAQGVRLIRLSEEETLVGVVSIEAVEDEEEL--LEGEVDTTETD---SEEAVSNNEDTSEE-
>gyrA-casp150.241 HMCNMLOA 00634 Acinetobacter johnsonii
----------MSVSEIRPIAIEDELKNSYLDYAMSVIVSRALPDVRDGLKPVHRRVLYAMHELGNDYNKAYKKSARVVGDVIGKYHPHGDSAVYETIVRMAQDFSLRYQLVDGQGNFGSVDGDSAAAMRYTEVRMRKLTHEILADLEKDTVDWEDNYDGSERIPQVMPTRIPNLLINGTTGIAVGMATNMAPHNMTEVVNACLAYAENPNIS----IEGLMEYISGPDFPTGGIIYGKAGIVDAYRTGKGRLHIRGKYHFEEDQKTGRTTIVFTEIPYQVNKAKTIERIAELVKEKKLEGISELRDES-DKDGMRIAIDLKRGENAEVVVNNLFQNTQLENSFSINMVCLDNGQPKLMNLKDIVAAFIRHRQEVVTRRTMFELRKARERGHILEGLTVALANIDAIIETIKTSANPAEARERLQAGEWAAGNVIALLEKAGSVSVRPDEIEGEDPSRPFGLAGQIYRLSPAQVGAILELRLHRLTGLEQDKLQAEYTEILGQITELTAILNDFNLLMAVIKEELALILQQYGDARRTAIVESRIDFSREDLIPEEQVVLTVSKTGYAKTQPLSDYAAQRRGGRGKSATSMKEDDYIQHLIVTSNHATVLCFTNVGKVYRLRVFEVPQASRGSKGRPMVNLLPLDADETITAILPVIDAPK---------------------------------------------------------------------------------------------------------------------------------------------------------------------------------------------------------------------------------------------------------------------------
>gyrA-casp40.142 FCMKGLIF 00265 Acinetobacter johnsonii
----------MSVSEIRPIAIEDELKNSYLDYAMSVIVSRALPDVRDGLKPVHRRVLYAMHELGNDYNKAYKKSARVVGDVIGKYHPHGDSAVYETIVRMAQDFSLRYQLVDGQGNFGSVDGDSAAAMRYTEVRMRKLTHEILADLEKDTVDWEDNYDGSERIPQVMPTRIPNLLINGTTGIAVGMATNMAPHNMTEVVNACLAYAENPNIS----IEGLMEYISGPDFPTGGIIYGKAGIVDAYRTGKGRLHIRGKYHFEEDQKTGRTTIVFTEIPYQVNKAKTIERIAELVKEKKLEGISELRDES-DKDGMRIAIDLKRGENAEVVVNNLFQNTQLENSFSINMVCLDNGQPKLMNLKDIVAAFIRHRQEVVTRRTMFELRKARERGHILEGLTVALANIDAIIETIKTSANPAEARERLQAGEWAAGNVIALLEKAGSVSVRPDEIEGEDPSRPFGLAGQIYRLSPAQVGAILELRLHRLTGLEQDKLQAEYTEILGQITELTAILNDFNLLMAVIKEELALILQQYGDARRTAIVESRIDFSREDLIPEEQVVLTVSKTGYAKTQPLSDYAAQRRGGRGKSATSMKEDDYIQHLIVTSNHATVLCFTNVGKVYRLRVFEVPQASRGSKGRPMVNLLPLDADETITAILPVIDAPK---------------------------------------------------------------------------------------------------------------------------------------------------------------------------------------------------------------------------------------------------------------------------
>gyrA-casp40.215 IAHFBJBJ 01015 Acinetobacter venetianus
----------MSVSEIRPIAIEDELKHSYLDYAMSVIVSRALPDVRDGLKPVHRRVLYAMHELGNDYNKAYKKSARVVGDVIGKYHPHGDSAVYETIVRMAQDFSLRYMLVDGQGNFGSVDGDSAAAMRYTEVRMQKLTHEILADLEKDTVDWEDNYDGSERIPQVMPTRIPNLLINGTTGIAVGMATNMAPHNMTEVVNACLAYANNPNIS----VEGLMEHITGPDFPTGGIIYGKSGIVDAYRTGKGRLHIRGKYHFEEDQKTGRTTIVFTEIPYQVNKAKTIERIAELVKEKKLEGISELRDES-DKEGMRIAIDLKRGENAEVAVNNLFLHTQLQNSFSINMVCLDNGQPKLMNLKDIIAAFIRHRQEVVTRRTMYELRKARERGHILEGLTVALANIDAIIETIKTSANPAEARERLQAGEWAGGGVVALLEKAGAISVRPDEIEGEDPARPFGLSGDIYRLSPTQVGAILELRLHRLTGLEQDKLHAEYTEILGQIAELTAILNDFNLLMNVIREELALILQQYGDGRRTEIVESGVDFCREDLIPEEQVVLTVSQTGYAKTQPLSDYQAQRRGGRGKSATAMKDDDIIQHLIVASNHATVLCFTNVGKVYRLRVFEVPQASRGAKGRPIINLLPLEANETVTAILPLTEFPENHYVFMATASGTVKRVELAQFSNVRSNGLRAIELNEEDTLIGVAITDGNQQIMLFSNEGKAIRFAETD--VRAMGRTAKGVRGMRVSFASNTIEAEDADVENDDSDDNDDSSDSNLISRIVSLVVVPETGEVLCACANGYGKRTPVDDFPTKKRGGKGVIAIKTSERNGELVGAVSIDETKELMLISDGGTLVRTRAAEVATTGRNAQGVRLIRLSDAETLVGVVSI----------------------------------------
>gyrA-casp150.169 HNBCKAMJ 01393 Acinetobacter venetianus
-----------------------------------------------------------MHELGNDYNKAYKKSARVVGDVIGKYHPHGDSAVYETIVRMAQDFSLRYMLVDGQGNFGSVDGDSAAAMRYTEVRMQKLTHEILADLEKDTVDWEDNYDGSERIPQVMPTRIPNLLINGTTGIAVGMATNMAPHNMTEVVNACLAYANNPNIS----VEGLMEHITGPDFPTGGIIYGKSGIVDAYRTGKGRLHIRGKYHFEEDQKTGRTTIVFTEIPYQVNKAKTIERIAELVKEKKLEGISELRDES-DKEGMRIAIDLKRGENAEVAVNNLFLHTQLQNSFSINMVCLDNGQPKLMNLKDIIAAFIRHRQEVVTRRTMYELRKARERGHILEGLTVALANIDAIIETIKTSANPAEARERLQAGEWAGGGVVALLEKAGAISVRPDEIEGEDPARPFGLSGDIYRLSPTQVGAILELRLHRLTGLEQDKLHAEYTEILGQIAELTAILNDFNLLMNVIREELALILQQYGDGRRTEIVESGVDFCREDLIPEEQVVLTVSQTGYAKTQPLSDYQAQRRGGRGKSATAMKDDDIIQHLIVASNHATVLCFTNVGKVYRLRVFEVPQASRGAKGRPIINLLPLEANETVTAILPLTEFPENHYVFMATASGTVKRVELAQFSNVRSNGLRAIELNEEDTLIGVAITDGNQQIMLFSNEGKAIRFAETD--VRAMGRTAKGVRGMRVSFASNTIEAEDADVENDDSDDNDDSSDSNLISRIVSLVVVPETGEVLCACANGYGKRTPVDDFPTKKRGGKGVIAIKTSERNGELVGAVSIDETKELMLISDGGTLVRTRAAEVATTGRNAQGVRLIRLSDAETLVGVVSIEAVEDDEELDAIEESVENTEAETVTSEEVVAEPKDDAPET
