# Supplementary material for: Genome-resolved insight into the reservoir of antibiotic resistance genes in aquatic microbial community
Source: Sci Rep. 2022 Dec 6;12:21047. doi: 10.1038/s41598-022-25026-3 (PMC9726936; doi:10.1038/s41598-022-25026-3)
Supplement: Supplementary file 4 — Supplementary Information 4. [file 41598_2022_25026_MOESM4_ESM.zip › Supplementary-Data-S2/gyrA.fasta]

>ref|WP_023644204.1|:1-838 gyrA [Mycobacterium tuberculosis]
MTDTTLPPDDSLDRIEPVDIQQEMQRSYIDYAMSVIVGRALPEVRDGLKPVHRRVLYAMFDSGFRPDRSH
AKSARSVAETMGNYHPHGDVSIYDTLVRMAQPWSLRYPLVDGQGNFGSPGNDPPAAMRYTEARLTPLAME
MLREIDEETVDFIPNYDGRVQEPTVLPSRFPNLLANGSGGIAVGMATNIPPHNLRELADAVFWALENHDA
DEEETLAAVMGRVKGPDFPTAGLIVGSQGTADAYKTGRGSIRMRGVVEVEEDSRGRTSLVITELPYQVNH
DNFITSIAEQVRDGKLAGISNIEDQSSDRVGLRIVIEIKRDAVAKVVINNLYKHTQLQTSFGANMLAIVD
GVPRTLRLDQLIRYYVDHQLDVIVRRTTYRLRKANERAHILRGLVKALDALDEVIALIRASETVDIARAG
LIELLDIDEIQAQAILDMQLRRLAALERQRIIDDLAKIEAEIADLEDILAKPERQRGIVRDELAEIVDRH
GDDRRTRIIAADGDVSDEDLIAREDVVVTITETGYAKRTKTDLYRSQKRGGKGVQGAGLKQDDIVAHFFV
CSTHDLILFFTTQGRVYRAKAYDLPEASRTARGQHVANLLAFQPEERIAQVIQIRGYTDAPYLVLATRNG
LVKKSKLTDFDSNRSGGIVAVNLRDNDELVGAVLCSADDDLLLVSANGQSIRFSATDEALRPMGRATSGV
QGMRFNIDDRLLSLNVVREGTYLLVATSGGYAKRTAIEEYPVQGRGGKGVLTVMYDRRRGRLVGALIVDD
DSELYAVTSGGGVIRTAARQVRKAGRQTKGVRLMNLGEGDTLLAIARNAEESGDDNAVDANGADQTGN
>gyrA_casp15.16_BPOGFBEL_01281 Mycolicibacterium
MTDTTLPPDGTAGDRIEPVDIQQEMQNSYIDYAMSVIVGRALPEVRDGLKPVHRRVLYAMYDSGFRPDRSHAKSARSVAETMGNYHPHGDASIYDTLVRMAQPWSLRYPLVDGQGNFGSPGNDPPAAMRYTEARLTPLAMDMLREIDEETVDFVPNYDGRVQEPTVLPSRFPNLLANGSGGIAVGMATNIPPHNLRELAEAVYWCLENYDADEEATLAAMIERVKGPDFPTRALIVGTQGILDAYTTGRGSVRMRGVATTEEDSRGRTSIVITELPYQVNHDNFITSIADQVRDGKLAGISNIEDQSSDRVGLRIVVEIKRDAVAKVVLNNLYKHTQLQTSFGANMLSIVDGVPRTLRLDQMIRYYVEHQLEVIIRRTTYRLRKANERAHILRGLVKALDALDEVIALIRASQTVDIARAGLIELLDIDEIQAQAILDMQLRRLAALERQRIVDDLAKIEAEIADLEDILAKPERQRAIVRDELAEIVEKHGDDRRTRIIGAEGDVNDEDLIAREEVVVTITETGYAKRTKTDLYRSQKRGGKGVQGAALKQDDIVRHFFVCSTHDWILFFTTQGRVYRAKAYELPEALRAARGQHVANLLAFQPEERIAQVIQIKSYEDAPYLVLATRNGLVKKSKLTDFDSNRSGGIVAVNLRDGDELVGAVLCSAEEDLLLVSAKGQSIRFSATDEALRPMGRATSGVQGMRFNADDRLLSLNVVREGTYLLVATAGGYAKRTAIEEYTAQGRGGKGILTIQYDPKRGSLVGALIVDDETELYAITSVGGVIRTAARQVRKAGRQTKGVRLMNLGEGDTLLAIARNAEEQPED
>gyrA_casp150.119_KIBDMIMN_02389 Mycolicibacterium sp001510415
MTDTTLPPDGTAGDRIEPVDIQQEMQNSYIDYAMSVIVGRALPEVRDGLKPVHRRVLYAMYDSGFRPDRSHAKSARSVAETMGNYHPHGDASIYDTLVRMAQPWSLRYPLVDGQGNFGSPGNDPPAAMRYTEARLTPLAMDMLREIDEETVDFVPNYDGRVQEPTVLPSRFPNLLANGSGGIAVGMATNIPPHNLRELAEAVYWCLENYDADEEATLAAMIERVKGPDFPTRALIVGTQGILDAYTTGRGSVRMRGVATTEEDSRGRTSIVITELPYQVNHDNFITSIADQVRDGKLAGISNIEDQSSDRVGLRIVVEIKRDAVAKVVLNNLYKHTQLQTSFGANMLSIVDGVPRTLRLDQMIRYYVEHQLEVIIRRTTYRLRKANERAHILRGLVKALDALDEVIALIRASQTVDIARAGLIELLDIDEIQAQAILDMQLRRLAALERQRIVDDLAKIEAEIADLEDILAKPERQRAIVRDELAEIVEKHGDDRRTRIIGAEGDVNDEDLIAREEVVVTITETGYAKRTKTDLYRSQKRGGKGVQGAALKQDDIVRHFFVCSTHDWILFFTTQGRVYRAKAYELPEALRAARGQHVANLLAFQPEERIAQVIQIKSYEDAPYLVLATRNGLVKKSKLTDFDSNRSGGIVAVNLRDGDELVGAVLCSAEEDLLLVSAKGQSIRFSATDEALRPMGRATSGVQGMRFNADDRLLSLNVVREGTYLLVATAGGYAKRTAIEEYTAQGRGGKGILTIQYDPKRGSLVGALIVDDETELYAITSVGGVIRTAARQVRKAGRQTKGVRLMNLGEGDTLLAIARNAEEQPED
>gyrA_casp40.75_BGPOMPEL_02425 Mycolicibacterium sp001510415
MTDTTLPPDGTAGDRIEPVDIQQEMQNSYIDYAMSVIVGRALPEVRDGLKPVHRRVLYAMYDSGFRPDRSHAKSARSVAETMGNYHPHGDASIYDTLVRMAQPWSLRYPLVDGQGNFGSPGNDPPAAMRYTEARLTPLAMDMLREIDEETVDFVPNYDGRVQEPTVLPSRFPNLLANGSGGIAVGMATNIPPHNLRELAEAVYWCLENYDADEEATLAAMIERVKGPDFPTRALIVGTQGILDAYTTGRGSVRMRGVATTEEDSRGRTSIVITELPYQVNHDNFITSIADQVRDGKLAGISNIEDQSSDRVGLRIVVEIKRDAVAKVVLNNLYKHTQLQTSFGANMLSIVDGVPRTLRLDQMIRYYVEHQLEVIIRRTTYRLRKANERAHILRGLVKALDALDEVIALIRASQTVDIARAGLIELLDIDEIQAQAILDMQLRRLAALERQRIVDDLAKIEAEIADLEDILAKPERQRAIVRDELAEIVEKHGDDRRTRIIGAEGDVNDEDLIAREEVVVTITETGYAKRTKTDLYRSQKRGGKGVQGAALKQDDIVRHFFVCSTHDWILFFTTQGRVYRAKAYELPEALRAARGQHVANLLAFQPEERIAQVIQIKSYEDAPYLVLATRNGLVKKSKLTDFDSNRSGGIVAVNLRDGDELVGAVLCSAEEDLLLVSAKGQSIRFSATDEALRPMGRATSGVQGMRFNADDRLLSLNVVREGTYLLVATAGGYAKRTAIEEYTAQGRGGKGILTIQYDPKRGSLVGALIVDDETELYAITSVGGVIRTAARQVRKAGRQTKGVRLMNLGEGDTLLAIARNAEEQPED

>ref|WP_000116442.1|:1-904 gyrA [Acinetobacter baumannii]
MSVSEIRPIAIEDELKHSYLDYAMSVIVSRALPDVRDGLKPVHRRVLYAMHELGNDYNKAYKKSARVVGD
VIGKYHPHGDLAVYETIVRMAQDFSLRYLLVDGQGNFGSIDGDSAAAMRYTEVRMTKLAHELLADLEKDT
VDWEDNYDGSERIPEVLPTRVPNLLINGAAGIAVGMATNMAPHNMTEVVNACLAYADNPNISIEGLMEYI
TGPDFPTGGIIYGKSGIVDAYRTGKGRLHIRGKYHFEEDEKTGRTTIVFTEIPYQVNKARVIERIAELVK
EKKLEGISELRDESDKEGMRIAIDLKRGENAEVVVNNLFLNTQLENSFSINMVCLDNGQPKLMNLKDIIA
AFIRHRQEVVTRRTMFELRKARERGHILEGLTVALANIDEIIETIKTSANPAEARERLLAGEWAGGGVVA
LLEKAGAISVRPDEIEGEDPNRPFGLSDSFYRLSPTQVGAILELRLHRLTGLEQDKLHAEYTEILGQIAE
LTAILNDFNLLMGVIREELAQVLQQYGDARRTEIVESRVDFCREDLIPEEQVVLTVSQTGYAKTQPLSDY
QAQRRGGRGKSATSMKDDDFIQHLIVASNHATVLCFTNVGKVYRLKVFEVPQASRGAKGRPIVNLLPLDA
TETVTAILPLTEFPENHYVFMATASGTVKRVELEQFANIRSNGLRAIELNEEDTLIGVAITDGNQQIMLF
SNEGKAIRFAETDVRAMGRTAKGVRGMRVSFASSTLSEEDADVENDDSDDNDDSTDSSLVSRIVSLVVVP
ETGEVLCASANGYGKRTPVNDFPTKKRGGKGVIAIKTSERNGELVGAVSIDETKELLLISDGGTLVRTRA
AEVAMTGRNAQGVRLIRLSEEETLVGVVSIEAVEDEEELLEGEVDTTETDSEEAVSNNEDTSEE
>gyrA_casp150.241_HMCNMLOA_00634 Acinetobacter johnsonii
MSVSEIRPIAIEDELKNSYLDYAMSVIVSRALPDVRDGLKPVHRRVLYAMHELGNDYNKAYKKSARVVGDVIGKYHPHGDSAVYETIVRMAQDFSLRYQLVDGQGNFGSVDGDSAAAMRYTEVRMRKLTHEILADLEKDTVDWEDNYDGSERIPQVMPTRIPNLLINGTTGIAVGMATNMAPHNMTEVVNACLAYAENPNISIEGLMEYISGPDFPTGGIIYGKAGIVDAYRTGKGRLHIRGKYHFEEDQKTGRTTIVFTEIPYQVNKAKTIERIAELVKEKKLEGISELRDESDKDGMRIAIDLKRGENAEVVVNNLFQNTQLENSFSINMVCLDNGQPKLMNLKDIVAAFIRHRQEVVTRRTMFELRKARERGHILEGLTVALANIDAIIETIKTSANPAEARERLQAGEWAAGNVIALLEKAGSVSVRPDEIEGEDPSRPFGLAGQIYRLSPAQVGAILELRLHRLTGLEQDKLQAEYTEILGQITELTAILNDFNLLMAVIKEELALILQQYGDARRTAIVESRIDFSREDLIPEEQVVLTVSKTGYAKTQPLSDYAAQRRGGRGKSATSMKEDDYIQHLIVTSNHATVLCFTNVGKVYRLRVFEVPQASRGSKGRPMVNLLPLDADETITAILPVIDAPK
>gyrA_casp40.142_FCMKGLIF_00265 Acinetobacter johnsonii
MSVSEIRPIAIEDELKNSYLDYAMSVIVSRALPDVRDGLKPVHRRVLYAMHELGNDYNKAYKKSARVVGDVIGKYHPHGDSAVYETIVRMAQDFSLRYQLVDGQGNFGSVDGDSAAAMRYTEVRMRKLTHEILADLEKDTVDWEDNYDGSERIPQVMPTRIPNLLINGTTGIAVGMATNMAPHNMTEVVNACLAYAENPNISIEGLMEYISGPDFPTGGIIYGKAGIVDAYRTGKGRLHIRGKYHFEEDQKTGRTTIVFTEIPYQVNKAKTIERIAELVKEKKLEGISELRDESDKDGMRIAIDLKRGENAEVVVNNLFQNTQLENSFSINMVCLDNGQPKLMNLKDIVAAFIRHRQEVVTRRTMFELRKARERGHILEGLTVALANIDAIIETIKTSANPAEARERLQAGEWAAGNVIALLEKAGSVSVRPDEIEGEDPSRPFGLAGQIYRLSPAQVGAILELRLHRLTGLEQDKLQAEYTEILGQITELTAILNDFNLLMAVIKEELALILQQYGDARRTAIVESRIDFSREDLIPEEQVVLTVSKTGYAKTQPLSDYAAQRRGGRGKSATSMKEDDYIQHLIVTSNHATVLCFTNVGKVYRLRVFEVPQASRGSKGRPMVNLLPLDADETITAILPVIDAPK
>gyrA_casp40.215_IAHFBJBJ_01015 Acinetobacter venetianus
MSVSEIRPIAIEDELKHSYLDYAMSVIVSRALPDVRDGLKPVHRRVLYAMHELGNDYNKAYKKSARVVGDVIGKYHPHGDSAVYETIVRMAQDFSLRYMLVDGQGNFGSVDGDSAAAMRYTEVRMQKLTHEILADLEKDTVDWEDNYDGSERIPQVMPTRIPNLLINGTTGIAVGMATNMAPHNMTEVVNACLAYANNPNISVEGLMEHITGPDFPTGGIIYGKSGIVDAYRTGKGRLHIRGKYHFEEDQKTGRTTIVFTEIPYQVNKAKTIERIAELVKEKKLEGISELRDESDKEGMRIAIDLKRGENAEVAVNNLFLHTQLQNSFSINMVCLDNGQPKLMNLKDIIAAFIRHRQEVVTRRTMYELRKARERGHILEGLTVALANIDAIIETIKTSANPAEARERLQAGEWAGGGVVALLEKAGAISVRPDEIEGEDPARPFGLSGDIYRLSPTQVGAILELRLHRLTGLEQDKLHAEYTEILGQIAELTAILNDFNLLMNVIREELALILQQYGDGRRTEIVESGVDFCREDLIPEEQVVLTVSQTGYAKTQPLSDYQAQRRGGRGKSATAMKDDDIIQHLIVASNHATVLCFTNVGKVYRLRVFEVPQASRGAKGRPIINLLPLEANETVTAILPLTEFPENHYVFMATASGTVKRVELAQFSNVRSNGLRAIELNEEDTLIGVAITDGNQQIMLFSNEGKAIRFAETDVRAMGRTAKGVRGMRVSFASNTIEAEDADVENDDSDDNDDSSDSNLISRIVSLVVVPETGEVLCACANGYGKRTPVDDFPTKKRGGKGVIAIKTSERNGELVGAVSIDETKELMLISDGGTLVRTRAAEVATTGRNAQGVRLIRLSDAETLVGVVSI
>gyrA_casp150.169_HNBCKAMJ_01393 Acinetobacter venetianus
MHELGNDYNKAYKKSARVVGDVIGKYHPHGDSAVYETIVRMAQDFSLRYMLVDGQGNFGSVDGDSAAAMRYTEVRMQKLTHEILADLEKDTVDWEDNYDGSERIPQVMPTRIPNLLINGTTGIAVGMATNMAPHNMTEVVNACLAYANNPNISVEGLMEHITGPDFPTGGIIYGKSGIVDAYRTGKGRLHIRGKYHFEEDQKTGRTTIVFTEIPYQVNKAKTIERIAELVKEKKLEGISELRDESDKEGMRIAIDLKRGENAEVAVNNLFLHTQLQNSFSINMVCLDNGQPKLMNLKDIIAAFIRHRQEVVTRRTMYELRKARERGHILEGLTVALANIDAIIETIKTSANPAEARERLQAGEWAGGGVVALLEKAGAISVRPDEIEGEDPARPFGLSGDIYRLSPTQVGAILELRLHRLTGLEQDKLHAEYTEILGQIAELTAILNDFNLLMNVIREELALILQQYGDGRRTEIVESGVDFCREDLIPEEQVVLTVSQTGYAKTQPLSDYQAQRRGGRGKSATAMKDDDIIQHLIVASNHATVLCFTNVGKVYRLRVFEVPQASRGAKGRPIINLLPLEANETVTAILPLTEFPENHYVFMATASGTVKRVELAQFSNVRSNGLRAIELNEEDTLIGVAITDGNQQIMLFSNEGKAIRFAETDVRAMGRTAKGVRGMRVSFASNTIEAEDADVENDDSDDNDDSSDSNLISRIVSLVVVPETGEVLCACANGYGKRTPVDDFPTKKRGGKGVIAIKTSERNGELVGAVSIDETKELMLISDGGTLVRTRAAEVATTGRNAQGVRLIRLSDAETLVGVVSIEAVEDDEELDAIEESVENTEAETVTSEEVVAEPKDDAPET
