# Supplementary material for: Genome-resolved insight into the reservoir of antibiotic resistance genes in aquatic microbial community
Source: Sci Rep. 2022 Dec 6;12:21047. doi: 10.1038/s41598-022-25026-3 (PMC9726936; doi:10.1038/s41598-022-25026-3)
Supplement: Supplementary file 4 — Supplementary Information 4. [file 41598_2022_25026_MOESM4_ESM.zip › Supplementary-Data-S2/lpxC.align.fas]

>AJF83452.1 |LpxC Acinetobacter baumannii
MVKQRTLNRVVKASGIGLHSGQKVMINFIPHTVDGGIVFRRIDLDPPVDIPANALLIQEAFMCSNLVTGDIKVGTIEHVMSAIAGLGIDNLIVEVSASEVPIMDGSAGPFIYLLMQGGLREQDAPKKFIKILKPVEALIDDKKAIFSPHNGFQLNFTIDFDHPAFAKEYQSATIDFSTETFVYEVSEARTFGFMKDLDYLKANNLALGASLDNAIGVDDTGVVNEEGLRFADEFVRHKILDAVGDLYLLGHQIIAKFDGYKSGHALNNQLLRNVQSDPSNYEIVTFDDEKDCPIPYVSVT
>lpxC-casp40.142 FCMKGLIF 00007 Acinetobacter johnsonii
MLKQRTLQRVVKASGIGLHSGQKVLINFVPHHADGGIVFRRIDLNPPVDIRANAMLIQEAFMCSNLVQEDAKVGTIEHVMSAIAGLGIDNLIIEVSASEVPIMDGSAGPFIYLLMQGGLKELDAPKKFIKILKPVEALIDDKRAIFRPHEGFQLNFTIDFDHPAFKKEYQSATIDFPTETFVYEVSEARTFGFMKDLDYLKANNLALGASLDNAIGVDETGVVNEEGLRFSDEFVRHKILDAVGDLYLLGHQIIAKFDGYKSGHALNNQLLRNVQSDPSSYEIVTFNDEDQCPIPY----
>lpxC-casp150.241 HMCNMLOA 00256 Acinetobacter johnsonii
MLKQRTLQRVVKASGIGLHSGQKVLINFVPHHADGGIVFRRIDLNPPVDIRANAMLIQEAFMCSNLVQEDAKVGTIEHVMSAIAGLGIDNLIIEVSASEVPIMDGSAGPFIYLLMQGGLKELDAPKKFIKILKPVEALIDDKRAIFRPHEGFQLNFTIDFDHPAFKKEYQSATIDFSTETFVYEVSEARTFGFMKDLDYLKANNLALGASLDNAIGVDETGVVNEEGLRFSDEFVRHKILDAVGDLYLLGHQIIAKFDGYKSGHALNNQLLRNVQSDPSSYEIVTFNDEDQCPIPY----
>lpxC-casp150.169 HNBCKAMJ 00277 Acinetobacter venetianus
MVKQRTLKRVVKASGIGLHSGQKVLINFVPHHIDGGIVFRRIDLNPPVDIPANALLIQEAFMCSNLVREDIKVGTIEHVMSAIAGLGIDNLIVEVSASEVPIMDGSAGPFIYLLMQGELAEQNAPKKFIRILKPVEALIEDKRAIFTPHSGFQLNFTIDFDHPAFAKEYQSVTIDFSTETFVYEVSEARTFGFMKDLDYLKANNLALGASLENAIGVDDTGVVNEEGLRFADEFVRHKILDAVGDLYLLGHQVIAKFDGYKSGHALNNQLLRNVQNDPSSYEIVTFVNENECPIPYVSVT
>lpxC-casp40.215 IAHFBJBJ 00401 Acinetobacter venetianus
MVKQRTLKRVVKASGIGLHSGQKVLINFVPHHIDGGIVFRRIDLNPPVDIPANALLIQEAFMCSNLVREDIKVGTIEHVMSAIAGLGIDNLIVEVSASEVPIMDGSAGPFIYLLMQGELAEQNAPKKFIRILKPVEALIEDKRAIFTPHSGFQLNFTIDFDHPAFAKEYQSVTIDFSTETFVYEVSEARTFGFMKDLDYLKANNLALGASLENAIGVDDTGVVNEEGLRFADEFVRHKILDAVGDLYLLGHQVIAKFDGYKSGHALNNQLLRNVQNDPSSYEIVTFVNENECPIPYVSVT
