# Supplementary material for: Genome-resolved insight into the reservoir of antibiotic resistance genes in aquatic microbial community
Source: Sci Rep. 2022 Dec 6;12:21047. doi: 10.1038/s41598-022-25026-3 (PMC9726936; doi:10.1038/s41598-022-25026-3)
Supplement: Supplementary file 4 — Supplementary Information 4. [file 41598_2022_25026_MOESM4_ESM.zip › Supplementary-Data-S2/lpxC.fasta]

>WP_151722060.1 MULTISPECIES: UDP-3-O-acyl-N-acetylglucosamine deacetylase [Acinetobacter]
MLKQRTLKRVVKASGIGLHSGQKVMINFLPHVIDGGIVFRRIDLNPPVDIQANALLIQEAFMCSNLVQDD
IKVGTIEHVMSAIAGLGIDNLIIEVSASEVPIMDGSAGPFIYLLMQGELVEQNAPKKFIKILKPIEALID
DKRAKFSPHEGFQLNFTIDFDHPAFAKEYQSATIDFSTETFVYEVSEARTFGFMKDLDYLKANNLALGAS
LDNAIGVDDTGVVNEEGLRFSDEFVRHKILDAVGDLYLMGHQIIAKFDGYKSGHALNNQLLRNVQSDPDN
YEIVTFDNEIDCPIPYVSVS
>gb|AJF83452.1|LpxC [Acinetobacter baumannii]
MVKQRTLNRVVKASGIGLHSGQKVMINFIPHTVDGGIVFRRIDLDPPVDIPANALLIQEAFMCSNLVTGDIKVGTIEHVMSAIAGLGIDNLIVEVSASEVPIMDGSAGPFIYLLMQGGLREQDAPKKFIKILKPVEALIDDKKAIFSPHNGFQLNFTIDFDHPAFAKEYQSATIDFSTETFVYEVSEARTFGFMKDLDYLKANNLALGASLDNAIGVDDTGVVNEEGLRFADEFVRHKILDAVGDLYLLGHQIIAKFDGYKSGHALNNQLLRNVQSDPSNYEIVTFDDEKDCPIPYVSVT
>lpxC_casp40.142-FCMKGLIF_00007 Acinetobacter johnsonii
MLKQRTLQRVVKASGIGLHSGQKVLINFVPHHADGGIVFRRIDLNPPVDIRANAMLIQEAFMCSNLVQEDAKVGTIEHVMSAIAGLGIDNLIIEVSASEVPIMDGSAGPFIYLLMQGGLKELDAPKKFIKILKPVEALIDDKRAIFRPHEGFQLNFTIDFDHPAFKKEYQSATIDFPTETFVYEVSEARTFGFMKDLDYLKANNLALGASLDNAIGVDETGVVNEEGLRFSDEFVRHKILDAVGDLYLLGHQIIAKFDGYKSGHALNNQLLRNVQSDPSSYEIVTFNDEDQCPIPY
>lpxC_casp150.241-HMCNMLOA_00256 Acinetobacter johnsonii
MLKQRTLQRVVKASGIGLHSGQKVLINFVPHHADGGIVFRRIDLNPPVDIRANAMLIQEAFMCSNLVQEDAKVGTIEHVMSAIAGLGIDNLIIEVSASEVPIMDGSAGPFIYLLMQGGLKELDAPKKFIKILKPVEALIDDKRAIFRPHEGFQLNFTIDFDHPAFKKEYQSATIDFSTETFVYEVSEARTFGFMKDLDYLKANNLALGASLDNAIGVDETGVVNEEGLRFSDEFVRHKILDAVGDLYLLGHQIIAKFDGYKSGHALNNQLLRNVQSDPSSYEIVTFNDEDQCPIPY
>lpxC_casp150.169-HNBCKAMJ_00277 Acinetobacter venetianus
MVKQRTLKRVVKASGIGLHSGQKVLINFVPHHIDGGIVFRRIDLNPPVDIPANALLIQEAFMCSNLVREDIKVGTIEHVMSAIAGLGIDNLIVEVSASEVPIMDGSAGPFIYLLMQGELAEQNAPKKFIRILKPVEALIEDKRAIFTPHSGFQLNFTIDFDHPAFAKEYQSVTIDFSTETFVYEVSEARTFGFMKDLDYLKANNLALGASLENAIGVDDTGVVNEEGLRFADEFVRHKILDAVGDLYLLGHQVIAKFDGYKSGHALNNQLLRNVQNDPSSYEIVTFVNENECPIPYVSVT
>lpxC_casp40.215-IAHFBJBJ_00401 Acinetobacter venetianus
MVKQRTLKRVVKASGIGLHSGQKVLINFVPHHIDGGIVFRRIDLNPPVDIPANALLIQEAFMCSNLVREDIKVGTIEHVMSAIAGLGIDNLIVEVSASEVPIMDGSAGPFIYLLMQGELAEQNAPKKFIRILKPVEALIEDKRAIFTPHSGFQLNFTIDFDHPAFAKEYQSVTIDFSTETFVYEVSEARTFGFMKDLDYLKANNLALGASLENAIGVDDTGVVNEEGLRFADEFVRHKILDAVGDLYLLGHQVIAKFDGYKSGHALNNQLLRNVQNDPSSYEIVTFVNENECPIPYVSVT
