# Supplementary material for: Genome-resolved insight into the reservoir of antibiotic resistance genes in aquatic microbial community
Source: Sci Rep. 2022 Dec 6;12:21047. doi: 10.1038/s41598-022-25026-3 (PMC9726936; doi:10.1038/s41598-022-25026-3)
Supplement: Supplementary file 4 — Supplementary Information 4. [file 41598_2022_25026_MOESM4_ESM.zip › Supplementary-Data-S2/murA.align.fas]

>CCE36834.1 murA Mycobacterium tuberculosis UT205
MAERFVVTGGNRLSGEVAVGGAKNSVLKLMAATLLAEGTSTITNCPDILDVPLMAEVLRGLGATVELDGDVARITAPDEPKYDADFAAVRQFRASVCVLGPLVGRCKRARVALPGGDAIGSRPLDMHQAGLRQLGAHCNIEHGCVVARAETLRGAEIQLEFPSVGATENILMAAVVAEGVTTIHNAAREPDVVDLCTMLNQMGAQVEGAGSPTMTITGVPRLHPTEHRVIGDRIVAATWGIAAAMTRGDISVAGVDPAHLQLVLHKLHDAGATVTQTDASFRVTQYERPKAVNVATLPFPGFPTDLQPMAIALASIADGTSMITENVFEARFRFVEEMIRLGADARTDGHHAVVRGLPQLSSAPVWCSDIRAGAGLVLAGLVADGDTEVHDVFHIDRGYPLFVENLVSLGAEIERVCC
>murA-casp15.16 BPOGFBEL 00711 Mycolicibacterium
-----MVTGGNRLSGEVSVTGAKNSVLKLMAAALLAEGTTTITNCPDILDVPLMAEVLRGLGANVELDGSVVRITSPDELKYEADFAAVRQFRASVCVLGPLVGRCKRARVALPGGDAIGSRPLDMHQSGLRQLGAECAIEHGCVVASAEHLRGAEIQLEFPSVGATENILMAAVVAEGLTVIHNAAREPDVVDLCEMLNQMGAEIEGAGTSTLRITGVPTLHPTEHRVIGDRIVAATWGIAAAMTRGDISVTGVDPSHLQLVLHKLHDAGATVTQHDNGFRVVQYERPKACNVATLPFPGFPTDLQPMAIALAAIADGTSMITENVFEARFRFVEEMIRLGADARTDGHHAVVRGIPQLSSAPVWSSDIRAGAGLVLAGLVADGETEVHDVFHIDRGYPLFVEDLNGLGAEIERV--
>murA-casp150.119 KIBDMIMN 01747 Mycolicibacterium
-----MVTGGNRLSGEVSVTGAKNSVLKLMAAALLAEGTTTITNCPDILDVPLMAEVLRGLGANVELDGSVVRITSPDELKYEADFAAVRQFRASVCVLGPLVGRCKRARVALPGGDAIGSRPLDMHQSGLRQLGAECAIEHGCVVASAEHLRGAEIQLEFPSVGATENILMAAVVAEGLTVIHNAAREPDVVDLCEMLNQMGAEIEGAGTSTLRITGVPTLHPTEHRVIGDRIVAATWGIAAAMTRGDISVTGVDPSHLQLVLHKLHDAGATVTQHDNGFRVVQYERPKACNVATLPFPGFPTDLQPMAIALAAIADGTSMITENVFEARFRFVEEMIRLGADARTDGHHAVVRGIPQLSSAPVWSSDIRAGAGLVLAGLVADGETEVHDVFHIDRGYPLFVEDLNGLGAEIERV--
>murA-casp40.75 BGPOMPEL 02365 Mycolicibacterium
-----MVTGGNRLSGEVSVTGAKNSVLKLMAAALLAEGTTTITNCPDILDVPLMAEVLRGLGANVELDGSVVRITSPDELKYEADFAAVRQFRASVCVLGPLVGRCKRARVALPGGDAIGSRPLDMHQSGLRQLGAECAIEHGCVVASAEHLRGAEIQLEFPSVGATENILMAAVVAEGLTVIHNAAREPDVVDLCEMLNQMGAEIEGAGTSTLRITGVPTLHPTEHRVIGDRIVAATWGIAAAMTRGDISVTGVDPSHLQLVLHKLHDAGATVTQHDNGFRVVQYERPKACNVATLPFPGFPTDLQPMAIALAAIADGTSMITENVFEARFRFVEEMIRLGADARTDGHHAVVRGIPQLSSAPVWSSDIRAGAGLVLAGLVADGETEVHDVFHIDRGYPLFVEDLNGLGAEIERV--
