# Supplementary material for: Genome-resolved insight into the reservoir of antibiotic resistance genes in aquatic microbial community
Source: Sci Rep. 2022 Dec 6;12:21047. doi: 10.1038/s41598-022-25026-3 (PMC9726936; doi:10.1038/s41598-022-25026-3)
Supplement: Supplementary file 4 — Supplementary Information 4. [file 41598_2022_25026_MOESM4_ESM.zip › Supplementary-Data-S2/murA.fasta]

>gb|CCE36834.1 murA [Mycobacterium tuberculosis UT205]
MAERFVVTGGNRLSGEVAVGGAKNSVLKLMAATLLAEGTSTITNCPDILDVPLMAEVLRGLGATVELDGD
VARITAPDEPKYDADFAAVRQFRASVCVLGPLVGRCKRARVALPGGDAIGSRPLDMHQAGLRQLGAHCNI
EHGCVVARAETLRGAEIQLEFPSVGATENILMAAVVAEGVTTIHNAAREPDVVDLCTMLNQMGAQVEGAG
SPTMTITGVPRLHPTEHRVIGDRIVAATWGIAAAMTRGDISVAGVDPAHLQLVLHKLHDAGATVTQTDAS
FRVTQYERPKAVNVATLPFPGFPTDLQPMAIALASIADGTSMITENVFEARFRFVEEMIRLGADARTDGH
HAVVRGLPQLSSAPVWCSDIRAGAGLVLAGLVADGDTEVHDVFHIDRGYPLFVENLVSLGAEIERVCC
>murA_casp15.16_BPOGFBEL_00711 [Mycolicibacterium]
MVTGGNRLSGEVSVTGAKNSVLKLMAAALLAEGTTTITNCPDILDVPLMAEVLRGLGANVELDGSVVRITSPDELKYEADFAAVRQFRASVCVLGPLVGRCKRARVALPGGDAIGSRPLDMHQSGLRQLGAECAIEHGCVVASAEHLRGAEIQLEFPSVGATENILMAAVVAEGLTVIHNAAREPDVVDLCEMLNQMGAEIEGAGTSTLRITGVPTLHPTEHRVIGDRIVAATWGIAAAMTRGDISVTGVDPSHLQLVLHKLHDAGATVTQHDNGFRVVQYERPKACNVATLPFPGFPTDLQPMAIALAAIADGTSMITENVFEARFRFVEEMIRLGADARTDGHHAVVRGIPQLSSAPVWSSDIRAGAGLVLAGLVADGETEVHDVFHIDRGYPLFVEDLNGLGAEIERV
>murA_casp150.119_KIBDMIMN_01747 [Mycolicibacterium]
MVTGGNRLSGEVSVTGAKNSVLKLMAAALLAEGTTTITNCPDILDVPLMAEVLRGLGANVELDGSVVRITSPDELKYEADFAAVRQFRASVCVLGPLVGRCKRARVALPGGDAIGSRPLDMHQSGLRQLGAECAIEHGCVVASAEHLRGAEIQLEFPSVGATENILMAAVVAEGLTVIHNAAREPDVVDLCEMLNQMGAEIEGAGTSTLRITGVPTLHPTEHRVIGDRIVAATWGIAAAMTRGDISVTGVDPSHLQLVLHKLHDAGATVTQHDNGFRVVQYERPKACNVATLPFPGFPTDLQPMAIALAAIADGTSMITENVFEARFRFVEEMIRLGADARTDGHHAVVRGIPQLSSAPVWSSDIRAGAGLVLAGLVADGETEVHDVFHIDRGYPLFVEDLNGLGAEIERV
>murA_casp40.75_BGPOMPEL_02365 [Mycolicibacterium]
MVTGGNRLSGEVSVTGAKNSVLKLMAAALLAEGTTTITNCPDILDVPLMAEVLRGLGANVELDGSVVRITSPDELKYEADFAAVRQFRASVCVLGPLVGRCKRARVALPGGDAIGSRPLDMHQSGLRQLGAECAIEHGCVVASAEHLRGAEIQLEFPSVGATENILMAAVVAEGLTVIHNAAREPDVVDLCEMLNQMGAEIEGAGTSTLRITGVPTLHPTEHRVIGDRIVAATWGIAAAMTRGDISVTGVDPSHLQLVLHKLHDAGATVTQHDNGFRVVQYERPKACNVATLPFPGFPTDLQPMAIALAAIADGTSMITENVFEARFRFVEEMIRLGADARTDGHHAVVRGIPQLSSAPVWSSDIRAGAGLVLAGLVADGETEVHDVFHIDRGYPLFVEDLNGLGAEIERV
