# Supplementary material for: Genome-resolved insight into the reservoir of antibiotic resistance genes in aquatic microbial community
Source: Sci Rep. 2022 Dec 6;12:21047. doi: 10.1038/s41598-022-25026-3 (PMC9726936; doi:10.1038/s41598-022-25026-3)
Supplement: Supplementary file 4 — Supplementary Information 4. [file 41598_2022_25026_MOESM4_ESM.zip › Supplementary-Data-S2/parC.align.fas]

>ref|WP000202252.1 |:1-739 parC Acinetobacter
MTSLAHHATENRSVAEFTEQAYLNYAMYVIMDRALPHISDGLKPVQRRIVYAMSELGLKSSGKPKKSARTVGDVLGKYHPHGDLACYEAMVLMAQPFSYRYPLIEGQGNWGSPDDPKSFAAMRYTEAKLSAYSELLLSELGQGTSEWQDNFDGSLKEPITLPARVPNILLNGTTGIAVGMATDIPPHNLREVVKGTIALIRNPQTSDEKLAEYIPAPDLPTKAEIITPPEELLKIQTTGRGSYRMRAVYTIEKNEIVITELPYQVSGSKVITQIADQMQAKKLPLVVDVRDESDHENPTRLVIVLRSNRIDAEAVMSHLFATTDLESSYRVNLNMIGEDGRPQVKSIRRILLEWIEIRKKTVTRRLQYHLNRIEKRLHILAGLLIAYLDIDTVIRIIREEDQPKPVLMEHFNIDEIQAEAILELKLRHLAKLEEMEIRHEQDELSAKAAIIREQLENPESLKNLIIGELKEDAKKFGDERRSPIVARAEAVQIKEQDLMPAETVTVVLSEAGWVRAAKGADVDAENLNYRAGDQYLSHAVGKTNQRVYFLDETGRSYALPISNLPSARGLGDPLSSKLSPASGVSFIQVYLDDDESELIAASSAGYGFKTQTKQLDTNAKAGKTFLTVPDKAKALPLISAQNMTHLAVLSSAGRLLILDLAELPNLNKGKGNKLIQLEGKEQILSMTTLNLDEIIQVVAGQQHLKLKGDDLQKYMGKRASKGQLLPRGYQKANKLLIQR
>parC-casp40.215 IAHFBJBJ 02229 Acinetobacter venetianus
MTSLAHHATENRSVAEFTEQAYLNYAMYVIMDRALPHISDGLKPVQRRIVYAMSELGLKSTGKPKKSARTVGDVLGKYHPHGDSACYEAMVLMAQPFSYRYPLVEGQGNWGSPDDPKSFAAMRYTEAKLSAYSELLLSELGQGTSEWQDNFDGSMKEPITLPARIPNILLNGTTGIAVGMATDIPPHNLREVVKGTIALIRNPETTDEKLAEYIPAPDLPTKAEIITPPDELLKIQTTGRGSYRMRAVYAVDKNEIVITELPYQVSGSKVITQIADQMIAKKLPLVSDVRDESDHKNPTRLVIVLRSNRVDAETVMSHLFATTDLESSYRVNLNMIGADARPQVKSIRRILLEWIEIRKQTVTRRLQYHLNKIEKRLHILAGLLIAYLDIDTVIRIIREEDQPKPVLMQHFGIDDIQAEAILELKLRHLAKLEEMEIRREQEELEAKAAIIREQLANPESLKNLIINELKEDAKKFGDDRRSPIVARAEAVQIKEQDLLPAETVTVVLSEAGWVRAAKGGEVDAANLNYRAGDQYLSHAVGKTNQRVYFLDETGRSYALPISSLPSARGLGEPLSSKLAPASGVSFIQVLTGDNSHDILAASTKGYGFKTQIAQLDTNAKAGKAFLTVTDKATALPLLPTHQATHVAILSSSGRLLIVDLAELPVLNKGKGNKLIQLDEKEQILSMTTLNLDEIIQVAAGQQHLKLKGDDLQKYIGKRATKGQLLPRGYQKANRLFIQR
>parC-casp150.169 HNBCKAMJ 03118 Acinetobacter venetianus
MTSLAHHATENRSVAEFTEQAYLNYAMYVIMDRALPHISDGLKPVQRRIVYAMSELGLKSTGKPKKSARTVGDVLGKYHPHGDSACYEAMVLMAQPFSYRYPLVEGQGNWGSPDDPKSFAAMRYTEAKLSAYSELLLSELGQGTSEWQDNFDGSMKEPITLPARIPNILLNGTTGIAVGMATDIPPHNLREVVKGTIALIRNPETTDEKLAEYIPAPDLPTKAEIITPPDELLKIQTTGRGSYRMRAVYAVDKNEIVITELPYQVSGSKVITQIADQMIAKKLPLVSDVRDESDHKNPTRLVIVLRSNRVDAETVMSHLFATTDLESSYRVNLNMIGADARPQVKSIRRILLEWIEIRKQTVTRRLQYHLNKIEKRLHILAGLLIAYLDIDTVIRIIREEDQPKPVLMQHFGIDDIQAEAILELKLRHLAKLEEMEIRREQEELEAKAAIIREQLANPESLKNLIINELKEDAKKFGDDRRSPIVARAEAVQIKEQDLLPAETVTVVLSEAGWVRAAKGGEVDAANLNYRAGDQYLSHAVGKTNQRVYFLDETGRSYALPISSLPSARGLGEPLSSKLAPASGVSFIQVLTGDNSHDILAASTKGYGFKTQIAQLDTNAKAGKAFLTVTDKATALPLLPTHQATHVAILSSSGRLLIVDLAELPVLNKGKGNKLIQLDEKEQILSMTTLNLDEIIQVAAGQQHLKLKGDDLQKYIGKRATKGQLLPRGYQKANRLFIQR
