# Supplementary material for: Genome-resolved insight into the reservoir of antibiotic resistance genes in aquatic microbial community
Source: Sci Rep. 2022 Dec 6;12:21047. doi: 10.1038/s41598-022-25026-3 (PMC9726936; doi:10.1038/s41598-022-25026-3)
Supplement: Supplementary file 4 — Supplementary Information 4. [file 41598_2022_25026_MOESM4_ESM.zip › Supplementary-Data-S2/parC.fasta]

>ref|WP_000202252.1|:1-739 parC [Acinetobacter]
MTSLAHHATENRSVAEFTEQAYLNYAMYVIMDRALPHISDGLKPVQRRIVYAMSELGLKSSGKPKKSART
VGDVLGKYHPHGDLACYEAMVLMAQPFSYRYPLIEGQGNWGSPDDPKSFAAMRYTEAKLSAYSELLLSEL
GQGTSEWQDNFDGSLKEPITLPARVPNILLNGTTGIAVGMATDIPPHNLREVVKGTIALIRNPQTSDEKL
AEYIPAPDLPTKAEIITPPEELLKIQTTGRGSYRMRAVYTIEKNEIVITELPYQVSGSKVITQIADQMQA
KKLPLVVDVRDESDHENPTRLVIVLRSNRIDAEAVMSHLFATTDLESSYRVNLNMIGEDGRPQVKSIRRI
LLEWIEIRKKTVTRRLQYHLNRIEKRLHILAGLLIAYLDIDTVIRIIREEDQPKPVLMEHFNIDEIQAEA
ILELKLRHLAKLEEMEIRHEQDELSAKAAIIREQLENPESLKNLIIGELKEDAKKFGDERRSPIVARAEA
VQIKEQDLMPAETVTVVLSEAGWVRAAKGADVDAENLNYRAGDQYLSHAVGKTNQRVYFLDETGRSYALP
ISNLPSARGLGDPLSSKLSPASGVSFIQVYLDDDESELIAASSAGYGFKTQTKQLDTNAKAGKTFLTVPD
KAKALPLISAQNMTHLAVLSSAGRLLILDLAELPNLNKGKGNKLIQLEGKEQILSMTTLNLDEIIQVVAG
QQHLKLKGDDLQKYMGKRASKGQLLPRGYQKANKLLIQR
>parC_casp40.215_IAHFBJBJ_02229 Acinetobacter venetianus
MTSLAHHATENRSVAEFTEQAYLNYAMYVIMDRALPHISDGLKPVQRRIVYAMSELGLKSTGKPKKSARTVGDVLGKYHPHGDSACYEAMVLMAQPFSYRYPLVEGQGNWGSPDDPKSFAAMRYTEAKLSAYSELLLSELGQGTSEWQDNFDGSMKEPITLPARIPNILLNGTTGIAVGMATDIPPHNLREVVKGTIALIRNPETTDEKLAEYIPAPDLPTKAEIITPPDELLKIQTTGRGSYRMRAVYAVDKNEIVITELPYQVSGSKVITQIADQMIAKKLPLVSDVRDESDHKNPTRLVIVLRSNRVDAETVMSHLFATTDLESSYRVNLNMIGADARPQVKSIRRILLEWIEIRKQTVTRRLQYHLNKIEKRLHILAGLLIAYLDIDTVIRIIREEDQPKPVLMQHFGIDDIQAEAILELKLRHLAKLEEMEIRREQEELEAKAAIIREQLANPESLKNLIINELKEDAKKFGDDRRSPIVARAEAVQIKEQDLLPAETVTVVLSEAGWVRAAKGGEVDAANLNYRAGDQYLSHAVGKTNQRVYFLDETGRSYALPISSLPSARGLGEPLSSKLAPASGVSFIQVLTGDNSHDILAASTKGYGFKTQIAQLDTNAKAGKAFLTVTDKATALPLLPTHQATHVAILSSSGRLLIVDLAELPVLNKGKGNKLIQLDEKEQILSMTTLNLDEIIQVAAGQQHLKLKGDDLQKYIGKRATKGQLLPRGYQKANRLFIQR
>parC_casp150.169_HNBCKAMJ_03118 Acinetobacter venetianus
MTSLAHHATENRSVAEFTEQAYLNYAMYVIMDRALPHISDGLKPVQRRIVYAMSELGLKSTGKPKKSARTVGDVLGKYHPHGDSACYEAMVLMAQPFSYRYPLVEGQGNWGSPDDPKSFAAMRYTEAKLSAYSELLLSELGQGTSEWQDNFDGSMKEPITLPARIPNILLNGTTGIAVGMATDIPPHNLREVVKGTIALIRNPETTDEKLAEYIPAPDLPTKAEIITPPDELLKIQTTGRGSYRMRAVYAVDKNEIVITELPYQVSGSKVITQIADQMIAKKLPLVSDVRDESDHKNPTRLVIVLRSNRVDAETVMSHLFATTDLESSYRVNLNMIGADARPQVKSIRRILLEWIEIRKQTVTRRLQYHLNKIEKRLHILAGLLIAYLDIDTVIRIIREEDQPKPVLMQHFGIDDIQAEAILELKLRHLAKLEEMEIRREQEELEAKAAIIREQLANPESLKNLIINELKEDAKKFGDDRRSPIVARAEAVQIKEQDLLPAETVTVVLSEAGWVRAAKGGEVDAANLNYRAGDQYLSHAVGKTNQRVYFLDETGRSYALPISSLPSARGLGEPLSSKLAPASGVSFIQVLTGDNSHDILAASTKGYGFKTQIAQLDTNAKAGKAFLTVTDKATALPLLPTHQATHVAILSSSGRLLIVDLAELPVLNKGKGNKLIQLDEKEQILSMTTLNLDEIIQVAAGQQHLKLKGDDLQKYIGKRATKGQLLPRGYQKANRLFIQR
