# Supplementary material for: Genome-resolved insight into the reservoir of antibiotic resistance genes in aquatic microbial community
Source: Sci Rep. 2022 Dec 6;12:21047. doi: 10.1038/s41598-022-25026-3 (PMC9726936; doi:10.1038/s41598-022-25026-3)
Supplement: Supplementary file 4 — Supplementary Information 4. [file 41598_2022_25026_MOESM4_ESM.zip › Supplementary-Data-S2/rpoB.align.fas]

>CCP43410.1 |+|Mycobacterium tuberculosis rpoB mutants conferring resistance to rifampicin Mycobacterium tuberculosis H37Rv
MADSRQSKTAASPSPSRPQSSSNNSVPGAPNRVSFAKLREPLEVPGLLDVQTDSFEWLIGSPRWR-----ESAAERGDVNPVGGLEEVLYELSPIEDFSGSMSLSFSDPRFDD-----VKAPVDECKDKDMTYAAPLFVTAEFINNNTGEIKSQTVFMGDFPMMTEKGTFIINGTERVVVSQLVRSPGVYFDE----TIDKSTDKTLHSVKVIPSRGAWLEFDVDKRD----TVGVRIDRKRRQPVTVLLKALGWTS--EQIVERFGFSEIMRSTLE------KDNTVGTDEALLDIYRKLRPGEPPTKESAQTLLENLFFKEKRYDLARVGRYKVNKKLGLHVG----------------------EPITSSTLTEEDVVATIEYLVRLHEG-----QTTMTVPG-----GVEVPVETDDIDHFGNRRLRTVGELIQNQIRVGMSRMERVVRERMTTQDVEAITPQTLINIRPVVAAIKEFFGTSQLSQFMDQNNPLSGLTHKRRLSALGPGGLSRERAGLEVRDVHPSHYGRMCPIETPEGPNIGLIGSLSVYARVNPFGFIETPYRKVVDGVVSD-EIVYLTADEEDRHVVAQANSPIDADGRFVEPRVLVRRK---------------------AGEVEYVPSSEVDYMDVSPRQMVSVATAMIPFLEHDDANRALMGANMQRQAVPLVRSEAPLVGTGMELRAAIDAGDVVVAEESGVIEEVSADYITVMH-DNGTRRTYRMRKFARSNHGTCANQCPIVDAGDRVEAGQVIADGPCTDDGEMALGKNLLVAIMPWEGHNYEDAIILSNRLVEEDVLTSIHIEEHEIDARDTKLGAEEITRDIPNISDEVLADLDERGIVRIGAEVRDGDILVGKVTPKGETELTPEERLLRAIFGEKAREVRDTSLKVPHGESGKVIGIRVFSREDEDELPAGVNELVRVYVAQKRKISDGDKLAGRHGNKGVIGKILPVEDMPFLADGTPVDIILNTHGVPRRMNIGQILETHLGWCAHSGWKVDAAKGVP--DWAARLP-DELLEAQPNAIVSTPVFDGAQEAE---------LQGLLSCTLP-NRDGDVLVDADGKAMLFDGRSGEPFPYPVTVGYMYIMKLHHLVDDKIHARSTGPYSMITQQPLGGKAQFGGQRFGEMECWAMQAYGAAYTLQELLTIKSDDTVGRVKVYEAIVKGENIPEPGIPESFKVLLKELQSLCLNVEVLSSDGAAIELREGEDEDLERAAANLGINLSRNESASVEDLA-
>NP215181.1 rpoB Mycobacterium tuberculosis H37Rv
MADSRQSKTAASPSPSRPQSSSNNSVPGAPNRVSFAKLREPLEVPGLLDVQTDSFEWLIGSPRWR-----ESAAERGDVNPVGGLEEVLYELSPIEDFSGSMSLSFSDPRFDD-----VKAPVDECKDKDMTYAAPLFVTAEFINNNTGEIKSQTVFMGDFPMMTEKGTFIINGTERVVVSQLVRSPGVYFDE----TIDKSTDKTLHSVKVIPSRGAWLEFDVDKRD----TVGVRIDRKRRQPVTVLLKALGWTS--EQIVERFGFSEIMRSTLE------KDNTVGTDEALLDIYRKLRPGEPPTKESAQTLLENLFFKEKRYDLARVGRYKVNKKLGLHVG----------------------EPITSSTLTEEDVVATIEYLVRLHEG-----QTTMTVPG-----GVEVPVETDDIDHFGNRRLRTVGELIQNQIRVGMSRMERVVRERMTTQDVEAITPQTLINIRPVVAAIKEFFGTSQLSQFMDQNNPLSGLTHKRRLSALGPGGLSRERAGLEVRDVHPSHYGRMCPIETPEGPNIGLIGSLSVYARVNPFGFIETPYRKVVDGVVSD-EIVYLTADEEDRHVVAQANSPIDADGRFVEPRVLVRRK---------------------AGEVEYVPSSEVDYMDVSPRQMVSVATAMIPFLEHDDANRALMGANMQRQAVPLVRSEAPLVGTGMELRAAIDAGDVVVAEESGVIEEVSADYITVMH-DNGTRRTYRMRKFARSNHGTCANQCPIVDAGDRVEAGQVIADGPCTDDGEMALGKNLLVAIMPWEGHNYEDAIILSNRLVEEDVLTSIHIEEHEIDARDTKLGAEEITRDIPNISDEVLADLDERGIVRIGAEVRDGDILVGKVTPKGETELTPEERLLRAIFGEKAREVRDTSLKVPHGESGKVIGIRVFSREDEDELPAGVNELVRVYVAQKRKISDGDKLAGRHGNKGVIGKILPVEDMPFLADGTPVDIILNTHGVPRRMNIGQILETHLGWCAHSGWKVDAAKGVP--DWAARLP-DELLEAQPNAIVSTPVFDGAQEAE---------LQGLLSCTLP-NRDGDVLVDADGKAMLFDGRSGEPFPYPVTVGYMYIMKLHHLVDDKIHARSTGPYSMITQQPLGGKAQFGGQRFGEMECWAMQAYGAAYTLQELLTIKSDDTVGRVKVYEAIVKGENIPEPGIPESFKVLLKELQSLCLNVEVLSSDGAAIELREGEDEDLERAAANLGINLSRNESASVEDLA-
>rpoB-casp15.16 BPOGFBEL 00909 Mycolicibacterium
MAVSSQSKTTTASS---------NPVPGAPNRISFAKLREPLEVPGLLDVQTDSFDWLIGAPRWR-----AIAEARGDVDPKGGLEEVLDELSPIEDFSGSMSLSFTDPRFDE-----VKAPVDECKDKDMTYAAPLFVTAEFINNNTGEIKSQTVFMGDFPMMTEKGTFIINGTERVVVSQLVRSPGVYFDE----SIDKSTEKLLHSVKVIPGRGAWLEFDVDKRD----SVGVRIDRKRRQPVTTLLKALGWTN--EQIRERFGFSEIMMATLE------KDQNAGTDEALLDIYRKLRPGEPPTKESAQTLLENLFFKEKRYDLARVGRYKVNKKLGLNPG----------------------QPITNSTLTPEDIVATIEYLVRLHHAAETGSQATMTAPG-----GVEVPVEVDDIDHFGNRRLRTVGELIQNQIRVGLSRMERVVRERMTTQDVEAITPQTLINIRPVVAAIKEFFGTSQLSQFMDQNNPLSGLTHKRRLSALGPGGLSRERAGLEVRDVHSSHYGRMCPIETPEGPNIGLIGSLSVYARVNPFGFIETPYRKVVEGVVTD-EVHYLTADEEDRHVVAQANSPTDASGRFTEPNVLVRRK---------------------GGEVEYVSANEVDFMDVSPRQMVSVATAMIPFLEHDDANRALMGANMQRQAVPLVRSEAPLVGTGMELRAAIDAGDVVVADKAGVVEEVSADYITVMA-DDGTRHSYRMRKFNRSNHGTCANQKPIVDAGQRVESGQVIADGPCTENGEMALGKNLLVAIMPWEGHNYEDAIILSSRLVEEDVLTSIHIEEHEIDARDTKLGAEEITRDIPNVSDEVLADLDERGIVRIGAEVRDGDVLVGKVTPKGETELTPEERLLRAIFGEKAREVRDTSLKVPHGESGKVIGIRVFSREDDDELPAGVNELVRVYVAQKRKISDGDKLAGRHGNKGVIGKILAQEDMPFLPDGTPVDIILNTHGVPRRMNIGQILETHLGWIAKTGWKVNGQQ-----DWAKNLP-ANMLEAPADSIVSTPVFDGAREEE---------LQGLLSSTLA-DRDGNVLVNADGKAMLYDGRSGEPFPYPVTVGYMYILKLHHLVDDKIHARSTGPYSMITQQPLGGKAQFGGQRFGEMECWAMQAYGAAYTLQELLTIKSDDTVGRVKVYEAIVKGENIPEPGIPESFKVLLKELQSLCLNVEVLSSDGAAIEMRDGDDEDLERAAANLGINLSRNESASVEDLA-
>rpoB-casp40.75 BGPOMPEL 03424 Mycolicibacterium
MAVSSQSKTTTASS---------NPVPGAPNRISFAKLREPLEVPGLLDVQTDSFDWLIGAPRWR-----AIAEARGDVDPKGGLEEVLDELSPIEDFSGSMSLSFTDPRFDE-----VKAPVDECKDKDMTYAAPLFVTAEFINNNTGEIKSQTVFMGDFPMMTEKGTFIINGTERVVVSQLVRSPGVYFDE----SIDKSTEKLLHSVKVIPGRGAWLEFDVDKRD----SVGVRIDRKRRQPVTTLLKALGWTN--EQIRERFGFSEIMMATLE------KDQNAGTDEALLDIYRKLRPGEPPTKESAQTLLENLFFKEKRYDLARVGRYKVNKKLGLNPG----------------------QPITNSTLTPEDIVATIEYLVRLHHAAETGSQATMTAPG-----GVEVPVEVDDIDHFGNRRLRTVGELIQNQIRVGLSRMERVVRERMTTQDVEAITPQTLINIRPVVAAIKEFFGTSQLSQFMDQNNPLSGLTHKRRLSALGPGGLSRERAGLEVRDVHSSHYGRMCPIETPEGPNIGLIGSLSVYARVNPFGFIETPYRKVVEGVVTD-EVHYLTADEEDRHVVAQANSPTDASGRFTEPNVLVRRK---------------------GGEVEYVSANEVDFMDVSPRQMVSVATAMIPFLEHDDANRALMGANMQRQAVPLVRSEAPLVGTGMELRAAIDAGDVVVADKAGVVEEVSADYITVMA-DDGTRHSYRMRKFNRSNHGTCANQKPIVDAGQRVESGQVIADGPCTENGEMALGKNLLVAIMPWEGHNYEDAIILSSRLVEEDVLTSIHIEEHEIDARDTKLGAEEITRDIPNVSDEVLADLDERGIVRIGAEVRDGDVLVGKVTPKGETELTPEERLLRAIFGEKAREVRDTSLKVPHGESGKVIGIRVFSREDDDELPAGVNELVRVYVAQKRKISDGDKLAGRHGNKGVIGKILAQEDMPFLPDGTPVDIILNTHGVPRRMNIGQILETHLGWIAKTGWKVNGQQ-----DWAKNLP-ANMLEAPADSIVSTPVFDGAREEE---------LQGLLSSTLA-DRDGNVLVNADGKAMLYDGRSGEPFPYPVTVGYMYILKLHHLVDDKIHARSTGPYSMITQQPLGGKAQFGGQRFGEMECWAMQAYGAAYTLQELLTIKSDDTVGRVKVYEAIVKGENIPEPGIPESFKVLLKELQSLCLNVEVLSSDGAAIEMRDGDDEDLERAAANLGINLSRNESASVEDLA-
>rpoB-casp150.119 KIBDMIMN 01850 Mycolicibacterium
MAVSSQSKTTTASS---------NPVPGAPNRISFAKLREPLEVPGLLDVQTDSFDWLIGAPRWR-----AIAEARGDVDPKGGLEEVLDELSPIEDFSGSMSLSFTDPRFDE-----VKAPVDECKDKDMTYAAPLFVTAEFINNNTGEIKSQTVFMGDFPMMTEKGTFIINGTERVVVSQLVRSPGVYFDE----SIDKSTEKLLHSVKVIPGRGAWLEFDVDKRD----SVGVRIDRKRRQPVTTLLKALGWTN--EQIRERFGFSEIMMATLE------KDQNAGTDEALLDIYRKLRPGEPPTKESAQTLLENLFFKEKRYDLARVGRYKVNKKLGLNPG----------------------QPITNSTLTPEDIVATIEYLVRLHHAAETGSQATMTAPG-----GVEVPVEVDDIDHFGNRRLRTVGELIQNQIRVGLSRMERVVRERMTTQDVEAITPQTLINIRPVVAAIKEFFGTSQLSQFMDQNNPLSGLTHKRRLSALGPGGLSRERAGLEVRDVHSSHYGRMCPIETPEGPNIGLIGSLSVYARVNPFGFIETPYRKVVEGVVTD-EVHYLTADEEDRHVVAQANSPTDASGRFTEPNVLVRRK---------------------GGEVEYVSANEVDFMDVSPRQMVSVATAMIPFLEHDDANRALMGANMQRQAVPLVRSEAPLVGTGMELRAAIDAGDVVVADKAGVVEEVSADYITVMA-DDGTRHSYRMRKFNRSNHGTCANQKPIVDAGQRVESGQVIADGPCTENGEMALGKNLLVAIMPWEGHNYEDAIILSSRLVEEDVLTSIHIEEHEIDARDTKLGAEEITRDIPNVSDEVLADLDERGIVRIGAEVRDGDVLVGKVTPKGETELTPEERLLRAIFGEKAREVRDTSLKVPHGESGKVIGIRVFSREDDDELPAGVNELVRVYVAQKRKISDGDKLAGRHGNKGVIGKILAQEDMPFLPDGTPVDIILNTHGVPRRMNIGQILETHLGWIAKTGWKVNGQQ-----DWAKNLP-ANMLEAPADSIVSTPVFDGAREEE---------LQGLLSSTLA-DRDGNVLVNADGKAMLYDGRSGEPFPYPVTVGYMYILKLHHLVDDKIHARSTGPYSMITQQPLGGKAQFGGQRFGEMECWAMQAYGAAYTLQELLTIKSDDTVGRVKVYEAIVKGENIPEPGIPESFKVLLKELQSLCLNVEVLSSDGAAIEMRDGDDEDLERAAANLGINLSRNESASVEDLA-
>rpoB-casp150.321 AAOHDCIL 01219 Acidimicrobiia Microtrichales
-------------------------------------------------VQRESFQWFLE----------------------EGLANTFRDISPIKDFSEKLQLELEFDPFDEDLRPPPKFTVEECKEKDMTYAAPVFVRARFLNGETGEIKEQTVFMGDFPVMTEKGTFIVNGTERVVVSQLVRSPGVIFEPGERYRLRNLTKHQLVKGTIHPYRGEWMEFDVEQRPGKDVTCGTRVARKRRLGIFTLLRALGYDE--ENAPGFLDQFVREFDFLEGQWDREREVAPTQDEALVEIYKRARPGEPSTVESARAYFRNAFFESRRYDLSRVGRYKLNRKLGAEVERIAEQFSLAGRTNLEGEPLLDLPEEGQHVLSRCEVLASITYMLNLVKQ--------------------EPGYRLDDQDHFANRRIRSVGELIQNQVRIGLSRMERVVRERMTTQDVEAITPQTLINIRPVVAAIKEFFGTSQLSQFMDQVNPLSGLTHRRRLSALGPGGLSRERAGFEVRDVHFSHYGRMCPIETPEGPNIGLIGGLSTYARVNEFGFIETPYRRVEKGRVTG-EIVYMAADEEENYVVAQANTPLDADGSFRDDRVLVRRSPQAASLDDLRKMLEQESFFGATTDIASVPPSEVDYMDVSPKQIVSVATALIPFLEHDDANRALMGANMQRQAVPLLRAEAPYIGTGIEQRAAHDAADLIEALDNGTVTDVTGELISVTY-DKLGKKSHRLSKFRRSNQDTCINHRPRVVEGQKVKRGEVLADGPSTDHGELALGKNLLVAFMPWEGYNFEDAIILSERLVKDDVLTSIHIHVHQIDARDTKLGPEEISRDIPNLSDDILADLDERGIIRVGAEVGPSDVLVGKVTPKGETELTPEERLLRAIFGEKAREVRDTSLKVPHGESGKVIDVKVFNRDDGDELPPGVNQLVRVFVAQKRKISVGDKLAGRHGNKGVISKILPVEDMPYLADGTPVDIILNPLGVPSRMNVGQVLEAHLGYCARWGWTDPNTGEVIGAEPARGTEQKTRPNTAPATFVATPVFDGANWDEEEKSGKHPTIQQIFENLNPESVDGDRLIGSDGKTTLFNGRTGEAYDNPITVGYMYILKLAHLVDDKIHARSTGPYSMITQQPLGGKAQFGGQRFGEMEVWALEAYGAAYCLQELLTIKSDDVLGRIRVYEAIVKGDNIPEPGVPESFKVLMKEMQALCI----------------------------------------------
>rpoB-casp15.34 GMIFFHNM 02119 Acidimicrobiia Microtrichales
-------------------------------------------------VQRDSFEWFLN----------------------EGLANTFRDISPIKDFSEALQLELEFDPFDEDLRPPPKFTVEECKEKDMTYAAPVFVRARFLNQHTGEIKEQTVFMGDFPVMTEKGTFIVNGTERVVVSQLVRSPGVIFEPGERYRLRNLTKHQLVKATIHPYRGEWMEFDVEQRPGKDVTCGTRVARKRRIGVFTLLRALGYDE--ENAPGFLDRFVRHFDFLEGQWDKERDVAPTREEALVEIYKRARPGEPPTVESARAYFRNAFFESRRYDLSRVGRYKLDRKLGDEVATLASTFGLDG-IDLDGEPLIDLPSDDQHVLSRCEVLATVTYMLNLVKQ--------------------EPGYRLDDQDHFANRRIRSVGELIQNQVRIGLSRMERVVRERMTTQDVEAITPQTLINIRPVVASIKEFFGTSQLSQFMDQVNPLSGLTHRRRLSALGPGGLSRERAGFEVRDVHFSHYGRMCPIETPEGPNIGLIGGLSSFARVNEFGFIETPYRKVVNGRVTD-EIVYMAADEEEKYVVAQANAPLNPDGTFKNPKVLVRRSPQAASLDDLRKMLEQESFFGATTDISLVEPAEVDYMDVSPKQIVSVATALIPFLEHDDANRALMGANMQRQAVPLLRAEAPYIGTGIEARAAGDAADLISAEDDGTVLEVSGELITVQY-KTLGKKSYRLSKFRRSNQDTCINHRPRVLKGDTVRTGDLLADGPSTDHGELALGKNLLVAFMPWEGYNFEDAIILSERLVRDDVLTSIHIHVHQIDARDTKLGPEEISRDIPNLSDDILADLDDRGIIRIGAEVGPSDVLVGKVTPKGETELTPEERLLRAIFGEKAREVRDTSLKVPHGESGKVIDVKVFNRDDGDELPPGVNQLVRVFVAQKRKISVGDKLAGRHGNKGVISKILPVEDMPYLADGTPVDIILNPLGVPSRMNVGQVLEAHLGYCARWGWTDPNTGKRVGDEPLRGIERKTRPNTDPATFVATPVFDGANWDEEEKSGRHPTIQQILANLEPESVDGDRLIGTNGKTTLYNGRTGEPYDNPITVGYMYILKLAHLVDDKIHARSTGPYSMITQQPLGGKAQFGGQRFGEMEVWALEAYGSAYCLQELLTIKSDDVLGRIKVYEAIVKGENIPEPGVPESFKVLMKEMQALCIN---------------------------------------------
>rpoB-casp150.170 DIJFCLLN 02073 Acidimicrobiia Microtrichales
-------------------------------------------------VQRDSFEWFLN----------------------EGLANTFRDISPIKDFSEALQLELEFDPFDEDLRPPPKFTVEECKEKDMTYAAPVFVRARFLNQHTGEIKEQTVFMGDFPVMTEKGTFIVNGTERVVVSQLVRSPGVIFEPGERYRLRNLTKHQLVKATIHPYRGEWMEFDVEQRPGKDVTCGTRVARKRRIGVFTLLRALGYDE--ENAPGFLDRFVRHFDFLEGQWDKERDVAPTREEALVEIYKRARPGEPPTVESARAYFRNAFFESRRYDLSRVGRYKLDRKLGDEVATLASTFGLDG-IDLDGEPLIDLPSDDQHVLSRCEVLATVTYMLNLVKQ--------------------EPGYRLDDQDHFANRRIRSVGELIQNQVRIGLSRMERVVRERMTTQDVEAITPQTLINIRPVVASIKEFFGTSQLSQFMDQVNPLSGLTHRRRLSALGPGGLSRERAGFEVRDVHFSHYGRMCPIETPEGPNIGLIGGLSSFARVNEFGFIETPYRKVVNGRVTD-EIVYMAADEEEKYVVAQANAPLNPDGTFKNPKVLVRRSPQAASLDDLRKMLEQESFFGATTDISLVEPAEVDYMDVSPKQIVSVATALIPFLEHDDANRALMGANMQRQAVPLLRAEAPYIGTGIEARAAGDAADLISAEDDGTVLEVSGELITVQY-KTLGKKSYRLSKFRRSNQDTCINHRPRVLKGDTVRTGDLLADGPSTDHGELALGKNLLVAFMPWEGYNFEDAIILSERLVRDDVLTSIHIHVHQIDARDTKLGPEEISRDIPNLSDDILADLDDRGIIRIGAEVGPSDVLVGKVTPKGETELTPEERLLRAIFGEKAREVRDTSLKVPHGESGKVIDVKVFNRDDGDELPPGVNQLVRVFVAQKRKISVGDKLAGRHGNKGVISKILPVEDMPYLADGTPVDIILNPLGVPSRMNVGQVLEAHLGYCARWGWTDPNTGKRVGDEPLRGIERKTRPNTDPATFVATPVFDGANWDEEEKSGRHPTIQQILANLEPESVDGDRLIGTNGKTTLYNGRTGEPYDNPITVGYMYILKLAHLVDDKIHARSTGPYSMITQQPLGGKAQFGGQRFGEMEVWALEAYGSAYCLQELLTIKSDDVLGRIKVYEAIVKGENIPEPGVPESFKVLMKEMQALCIN---------------------------------------------
>rpoB-casp150.29 EBLCMFDP 00090 Acidimicrobiia TMED189
---------------------------------------------------KDSFKWFI----------------------EEGLKEILDEISPIEDFSGRFSLEFLNHYFEE-----PLKTLEDCRITDSTFSKPLYVTAQFLDRETGQIKQQTVFLGDFPIMTDTGTFVINGTERVIVSQLVRSPGVYFSQ----EIDKTSDKDVYIGKMIPGRGAWLEFDTDKRD----TLGVRVDRKRRQHITGFLMALDVIENKDQAIDLLGDYPSVRNTIE------RDPDTTREAALIDLYRKLRPGEPATVEAAKSLVKQMFYTPKRYDLTKVGRYKVEQKLGREYGEKDAET---------------YTTEVDGMLRIDDMIDSIKYVIALHAG-----EKSFVNNL-----GKEIPVRLDDIDHFGNRRIRTVGELVQNQVRVGLSRLERVVRERMTTQEPEAITPQSLINIRPIQASLKEFFGTSQLSQFMDQPNPIAGLTHRRRLSALGPGGLSRERAGFEVRDVHPSHYGRMCPIETPEGPNIGLIGTLATYGRVNKFGFIETPYWKVENGVVKTNKAVYLTAAQEDEYTIAQANAPLKEDGSFKNKKVLCRQN---------------------GGEVAFVTDKEIDYMDVSPKQICSVTTALIPFLEHDDANRALMGSNMQRQAVPLVKTEAPYVGTGMEENVARDSGEALISSVHGEVQEVTGNEIVVKEEGTNKKFTYEVLKFKRSNQATSWNQKPLVRVGTKVKPGDVLADGPSTQGGELALGKNLLVGYMPWDGYNFEDSIVISERLVKEDVLTSVHIAEHEIEARDTKLGEEEITRDIPNVAEEVLMDLDEMGIVRIGAEVSPGDYLVGKVTPKGETELTPEERLLRAIFGEKAREVRDTSLRVPHGERGKVIDVQILKRDEGADLPPGVNQKVRVYVAIQRKIQVGDKLSGRHGNKGVISKILPIEDMPFMEDGTPLDIMLSPLGVPSRMNLGQILETHLGWAANQGW-----------REYKG-DSKAAKGAKPGTLVSTPVFDGADEDE---------IHEILRNVNP-NRDGKLMIDEDGKATLYDGRTGEAFDSKITVGYGYILKLIHLVDEKIHARSTGPYSMITQQPLGGKAQFGGQRFGEMEVWALEAYGASYALQELLTIKSDDTVGRVKVYESIVKGDNIPEPGIPESFKVLLKEMQSLCLNVEILS-AGEEISMKD-ISDEYVKTAETLGIDMTRPEQDQTEV---
>rpoB-casp150.86 CDLJGKJA 01375 Acidimicrobiia UBA5794
---------------------------------------------------RESFDAFL----------------------ESGLKQMFDEVSPIEDFTGNLALELTDHRFDE-----PPLSIDEAKDRDSNYSRPLFVTARFLNKETGEIKEQQVFLGDFPMMTRNGTFIINGTERVVVSQLVRSPGVYFDQ----TIDKTSGRAVYASKVIPGRGAWLEFDIDKKE----TIGVRVDRKRRQFVTTFLRALSIAETDEEIIAILGDTELVRNTIA------KDPTSTRDEALLDLYRKLRPGELTTVESARSLIKTLFRTPKRYDLTRVGRYKLNQKLTGDTGTEILEN---------------YIALEQGLLTDEDMVNTIKYLMGLHLG-----QEGFR---------------VDDIDNFQNRRIRTVGELIQNQIRVGLTRLERVVRERMTTQDPEAITPQTLINIRPVVASIKEFFGTSQLSQFMDQPNPLASITHRRRLSALGPGGLSRERAGFEVRDVHPSHYGRMCPIETPEGPNIGLIGSLASYARVNRFGFIETPYRRVVKGRVTK-QVDYLTAALEEGHIIAQANAPLDEDGTFSNDRVLVRKT---------------------GGEVDNVPGAQVDYMDVSPKQVVSVATALIPFLEHDDANRALMGSNMQRQAVPLITADAPLVGTGMEARAAVDSGEVVVSPVDGEVVTVTGTEIIIKESGTNKKHTLLLEKFERSNQGTCINQKPIVSEGDKVKTGQPIADGASTDGGELALGRNLMVAFMPWEGHNFEDAIVISERLVKKDILSSIHIEEHEIEARDTKLGAEEITRDIPNVAEEVLMDLDDRGIIRIGADVGPGDYLVGKVTPKGETELTPEERLLRAIFGEKAREVRDVSLKVPNGESGKAIAVKEFSREDGYDLPPGMNELVRVYVAKQRKISAGDKLAGRHGNKGVIAKILPEEDMPFFEDGTPVDILLSPLGVPSRMNLGQVLETHLGWAAATGW-----------TPFDDLESPASKGAEPWTRVASPVFDGAHEDE---------VLKVLEHSNP-NRDGFQLINSEGKGQLFDGRNGLPYDSPITVGYMYILKLVHLVDHKIHARSTGPYSMITQQPLGGKAQFGGQRFGEMEVWALEAYGAAYALQELLTIKSDDVRGRVKVYEAIVKGENIPEPGIPESFKVLVKEMQSLCLNVEMLS-AGEEVELKD-LEEDVFRTAQSLGIDISRPEKPDLETFEI
>rpoB-casp15.155 JCHPDDHN 01472 Nanopelagicales S36-B12
----------------------------GLARHSFAKIREPLATPDLLALQKASFDWLLGREDWQAKVAAAIAAGNTEIPQVSGLTEIFEEISPIEDLAGMMSLSFRDHRFEP-----PKYTVEQCKEKDFTYAAPLFVTAEFMNNETGEIKSQTVFMGDFPLMTDKGTFIINGTERVVVSQLVRSPGAYFER----SIDKATDKDVYTAKIIPSRGAWLEFEIDKKD----LVAVRVDRKRKQPVSVLLKALGMTS--EEIRERFGQYEVFMATME------KDTVESQDDALLDIYRKLRPGEPPTLENARNLIDNFYFNPKRYDLAKVGRYKVNRKLGLD------------------------LPLDQSVLTLEDVLATIEYLVRLHSE-----LPTMEGPR------GEVVVETDDIDHFGNRRLRTVGELIQNQIRTGLSRMERVVRERMTTQDVEAITPQTLINIRPVVAAIKEFFGTSQLSQFMDQTNPLAGLTHKRRLSALGPGGLSRERAGFEVRDVHPSHYGRMCPIETPEGPNIGLIGSLATYGRISPFGFVETPYRKVVNGKVTD-QVDYMTADEEDRFVVAQANTPISDNGTMTEDRVLVRRK---------------------GGEVEYVKPTEVDYMDVSPRQLWSVATAMIPFLEHDDANRALMGSNMQRQAVPLLRAEAPLVGTGMEFRAAYDAGDMVLATKAGVVTEVSADLITVAE-DGGEYTTYALDKFTRSNQGTCINQRPIVKEGDRVEVGQVLADGPSTDLGEMALGKNLLVAFMSWEGHNYEDAIILSQRLVQDDVLSSIHIEEHEIDARDTKLGPEEITRDIPNVAEEVLADLDERGIIRIGADVVPGDILVGKVTPKGETELTPEERLLRAIFGEKAREVRDTSLKVPHGESGKIIGVRVFDIDEGDELPPGVNRLVRVYIAQKRKITEGDKLAGRHGNKGVIAKILPVEDMPFLTDGTPVDIVLNPLGVPGRMNVGQVLETHLGWAAATGWEVDP-TD----PRVANLP-EEVRAVEPRSRVATPVFDGAREEE---------LSAILESTRP-TSDGISLVNGNGKAELFDGRSGEPIPGEIAVGYMYILKLLHLVDDKIHARSTGPYSMITQQPLGGKAQFGGQRFGEMEVWALEAYGAAYALQELLTIKSDDVLGRVKVYEAIVKGENIPEPGIPESFKVLVKEMQSLCLNVEVLSSDGVAIEMKD-SDEDVFRAAEELGIDLSRREPSSVEEL--
>rpoB-casp40.119 PFJHNACG 00793 Nanopelagicales S36-B12
----------------------------------------PLAVPDLLALQTSSFQWLLGRPEWQERVAAAIAAGNTEIPQASGLTEIFEEISPIEDFAGMMSLSFRDHRFEP-----SKYTVDQCREKDFTYAAPLFVTAEFMNNETGEIKSQTVFMGDFPLMTDKGTFIINGTERVVVSQLVRSPGAYFER----SVDKSTDKDVYVGKLIPSRGAWLEFEIDKKD----LVAVRVDRKRKQPVSVLLKALGMTT--EQIVERFGQYETFMATLD------KDHIATQEDALLDIYRKLRPGEPPTVENAKNLLDNFYFNPKRYDLAKVGRYKINKKLGLD------------------------LPLTQSVLTLEDILAAVEYIVRLHAG-----LPTMEGPR------GEVSSETDDIDHFGNRRLRTVGELIQNQIRTGLSRMERVVRERMTTQDVEAITPQTLINIRPVVASIKEFFGTSQLSQFMDQTNPLAGLTHKRRLSALGPGGLSRERAGFEVRDVHPSHYGRMCPIETPEGPNIGLIGSLATYGRVNAFGFVETPYRKVIKGSVTD-QMDYLTADEEDLYVIAQANTPIDADGKMQEDRVLVRRK---------------------GGDVDYVLPNDVDYMDVSPRQLWSVATAMIPFLEHDDANRALMGSNMQRQAVPLLRAEAPRVGTGMEFRSAYDAGDIVTALQDGAVTEVSANSVTIAY-DDGGTYTHRLEKFHRSNQGTCFNQRPIVDEGEHVVKGQVLADGPSTDLGEMALGKNLLVAFMPWEGHNYEDAIILSQRLVQDDVLSSIHIEEHEVDARDTKLGPEEITRDIPNVSDEVLADLDERGIIRVGADVVPGDVLVGKVTPKGETELTPEERLLRAIFGEKAREVRDTSLKVPHGESGKIIEVRVFDSEEGDELPPGVNQLVRVYIAQKRKITEGDKLAGRHGNKGVISKILPVEDMPFLDDGTPVDIVLNPLGVPGRMNVGQILETHLGWAATAGWKVDP-AD----PRAMRLP-EQMHSAPRVSKVATPVFDGAREDE---------LALLLESTLP-TDDGFTLVGADGKAQLYDGRSGEPYPGRVSVGYIYILKLLHLVDDKIHARSTGPYSMITQQPLGGKAQFGGQRFGEMEVWALEAYGAAYALQELLTIKSDDVLGRVKVYEAIVKGENIPEPGIPESFKVLVKEMQSLCLNVEVLSSDGMSIEMRD-SDDDVFRRAEELGIDLSRREPSSVDDL--
>rpoB-casp150.328 JHKHPBMJ 00305 Nanopelagicales AcAMD-5
------------------------------------------EVPNLLDLQIESFDWLMGNEKWQIRVKTALDAGRTDVPTTSGLTEIFEEISPIEDLAGSMSLSFRDHRFEP-----AKYTVEQCRDKDVTYAQPLFVTAEFINNETGEIKSQTVFMGDFPIMTKKGTFVINGTERVVVSQLVRSPGVYFEK----SIDKATDKDLFTAKVIPSRGAWLEFGVDKKD----LVGVRLDRKRKQSATVLLKALGMTT--EQIATKFAKYPAILDTLA------KDSVQTQEQALVDIYRKMRPGEPPTIEGGRNLIDNYYFNSKRYDLAKVGRYKVGKKLGSQ------------------------LPLQQSTLTLDDICDTVEYIAALHAG-----ITELTKTR------GKTVVEIDDIDHFGNRRLRTVGELIQNQIRTGLSRMERVVRERMTTQDVEAITPQTLINIRPVVASIKEFFGTSQLSQFMDQTNPLAGLTHKRRLSALGPGGLSRERAGFEVRDVHPSHYGRMCPIETPEGPNIGLIGSLSSFARVNEFGFIETPYRKVSKGKVTN-QISYLTADEEDRHVIAQANAALAADGTFSEERVLVRRK---------------------GGDVDFVLPDDVDFMDVSPRQVWSVATAMIPFLEHDDANRALMGSNMQRQSVPLIRAEAPLVGTGMEYRAAVDAGDVVVSEKAGVVSEISADTIDVAN-EDGSSTTYKVQKFRRSNQGTSYNQKPIVKEGEKIKANQVLADGPCTDGGEMALGRNLLVAYMPWEGHNYEDAIILNQRLVQDDILTSIHIEEHEIDARDTKLGAEEITRDLPNVSEEVLADLDDRGIIRIGAEVVPGDILVGKVTPKGETELTPEERLLRAIFGEKAREVRDTSLKVPHGESGTVIDIKVFEREHDDEMGPGVNQIVRVYIAQKRKITEGDKLAGRHGNKGVIAKILPAEDMPFLEDGTPVDIVLNPLGVPGRMNLGQVLEFHLGWLAKSGWDIEG-SP----KWAENIP-DNMRKVPPNTKLATPVFDGARESE---------ITGLMTASLP-SSNGDRLIGSNGKARLFDGRSGEPFPMPIAVGYKYILKLLHLVDDKIHARSTGPYSMITQQPLGGKAQFGGQRFGEMEVWALEAYGAAYALQELLTIKSDDVLGRVKVYEAIVKGENIPEPGIPESFKVLVKEMQSLGLNVEVLSDDGQAIEMRD-TDEDVFRTAEELGIDLSRREPSSVEEV--
>rpoB-casp40.59 OLFICONM 00210 Nanopelagicales AcAMD-5
---------------------------------------------NLLDLQRESFEWLIGDPAWRARVQAAVDSGKTEVPRQSGLEEIFEEISPIEDVAGTMSLSFRDHRFEP-----PKNTIEQCRDKDATYSAALFVTAEFMNNETGEIKSQTVFMGDFPLMTNRGTFIINGTERVVVSQLVRSPGVYFEH----EVDKATEKDLFTTKIIPSRGAWLEFDIDKKD----TVGVRVDRKRRQPATTFLRAIGVPS--EVIAERFGKFSAMANYFE------KELPGTQDDALLDLYRKLRPGEPPTVEASRQLLDNLYFNRKRYDLAKVGRFKLNHKLGTQ------------------------APLTDSVLSLEDILTTVEYLVRLHAG-----DSEMKSQR------GTVAVAFDDIDHFGNRRLRSVGELIQNQIRTGLSRMERVVRERMTTQDVEAITPQTLINIRPVVAALKEFFGTSQLSQFMDQTNPISGLTHKRRLSALGPGGLSRERAGFEVRDVHPSHYGRMCPIETPEGPNIGLIGSLATFARINEFGFVETPYRKVVNGVVTD-KVDYLTAHDEDLHVIAQANAELDAKNAFKDERVLVRRK---------------------GGEVEFVPAADVNYMDVSPHQLWSVATSMIPFLEHDDANRALMGANMQRQAVPLIKTEAPFIGTGMELRAAVDAGDVIVAQNDGTVSHVSADVIKVTT-ATG-EDVYRLRKFDRSNQGTCYNQRPIVSEGDKVAANEVIADGPSTDLGEMALGKNLLVAFMSWEGHNYEDAIILSQRMVQDDVLTSIHIEEYEIDARDTKLGPEEITRDIPNVSEEVLKDLDDRGIIRIGAEVVPGDVLVGKVTPKGETELTPEERLLRAIFGEKAREVRDTSLKVPHGEGGTVIAVREFYSSEGDELPAGVNQLVRVYLAQKRKITEGDKLAGRHGNKGVIARILPAEDMPFLADGTPVDIVLNPLGVPSRMNLGQVLETHLGWVAANGWSIEG-NP----DWAQHVS-PEARTAPKRTRIATPVFNGVREEE---------LTGLLQSATP-SDEGYQLVNETGKANLFDGRSGEPFPEPIAVGYMYILKLHHLVDDKIHARSTGPYSMITQQPLGGKAQFGGQRFGEMEVWALEAYGASYALQELLTIKSDDVLGRVKVYEAIVKGENIPEPGIPESFKVLMKEMQSLCLNVEVLSTDGAAIEMKD-QDEEIFRTAEELGIDLSRREPSSVEEV--
>rpoB-casp40.60 AFOEJPNM 00266 Nanopelagicales Nanopelagicaceae
-------------------------------------------VPNLLSLQLDSVDWLLGNDSWRSRLVVAEKAGRGEVPKTSGLEEIFEEISPIEDFQGTMSLSFRDHRFEP-----PKYSVAECKERDITYSAPLFVTAEFTNNITGEIKSQTVFMGDFPLMTPRGTFVINGTERVVVSQIVRSPGVYFER----TIEKSSDKDILTAKIIPSRGAWLEFEVDKKD----LVGVRIDRKRKQSVTIFLKALGWSE--EQILEQFGEFESIRATLE------KDNVNTQDEALLDIYRKLRPGEPPTKEAAQGLIENLYFNPKRYDLAKVGRFKVNKKLGLD------------------------LELSKGLLNIEDIVATIRYLVSLHNG-----DALMEYG-------KQVRVETDDIDHFGNRRLRTVGELIQNQVRTGLSRMERVVRERMTTQDVEAITPQTLINIRPVVASIKEFFGTSQLSQFMDQTNPLSGMTHKRRLSALGPGGLSRERAGFEVRDVHPSHYGRMCPIETPEGPNIGLIGSLATYARVTPFGFIETPYRKVLKGKVTD-QIDYLTADEEDEHVIAQANAPLTSDSHFAEPRVLVRRR---------------------GGEVEFIHADEVDYMDVSPRQMVSVATAMIPFLEHDDANRALMGSNMMRQAVPLIRAEAPFVGTGMEFRAAVDAGDVLLARNSGVVTEVSADEVTVMN-DDGTTEHYFLEKFTRSNQGTSRNQKVIVAQGNRIETGQVIADGPSTEKGEMALGKNLLVAFMSWEGHNYEDAIILSQRLVQDDVLTSIHIEEYEVDARDTKLGPEEITRDIPNVSEEVLADLDDRGIIRIGAEVVPGDILVGKVTPKGETELTPEERLLRAIFGEKAREVRDTSLKVPHGESGKVIDVRIQSAEDGYELPAGVNQIVRVFVAQKRKIQDGDKLAGRHGNKGVISKILPVEDMPFLEDGTPVDVVLNPLGVPGRMNVGQILETHLGWVAKSGWKLEG-NE----PWQKDLREHGFADAAANSKVATPVFDGAKEEE---------LIGLLSSTLP-NKDGMRLVGGNGKARLFDGRTGEPYKEEITVGYMYILKLHHLVDDKIHARSTGPYSMITQQPLGGKAQFGGQRFGEMEVWALEAYGAAYTLQELLTIKSDDVLGRVKLYEAIVKGENIPEPGIPESFKVLVKEMQSLCLNVEVLSSEGVAIEMRD-TDEEVFRAAEELGINLSRVEPSSVEEV--
>rpoB-casp40.83 IJKHHKDM 00156 Nanopelagicales Nanopelagicaceae
------------------------SKSQAPKRISFAKIREPQEVPNLLAHQIESFDWLLGNAAWKTRLSEAEAAGRDDVPKQSGLQEIFEEISPIEDVQGTMSLSFRDHHFEE-----PKYTVTECKERDITYARPLFVTAEFMNNITGEIKSQTVFMGDFPLMTPRGTFVINGTERVVVSQLVRSPGVYFER----TIEKSSDKDILTAKVIPSRGAWLEFEIDKKD----FVGVRIDRKRKQSVTVFLKALGWSD--EQVASEFGEFESMKNTLE------KDTVHDQDNALLDIYRKMRPGEPPTKEAALQLIQNLYFNPKRYDLAKVGRYKINKKLGLK------------------------HELTQSLLSIEDIVATIRYLAALHRG-----DAFMDYGRQVQEAGREVRVEVDDIDHFGNRRLRSVGELIQNQVRIGLSRMERVVRERMTTQDVEAITPQTLINIRPVTASIKEFFGTSQLSQFMDQTNPLSGLTHKRRLSALGPGGLSRDRAGFEVRDVHPSHYGRMCPIETPEGPNIGLIGALATYARLTPFGFVETPYRKVVKGKVTD-HVDYLTADQEDEHVIAQANAPLNDDNHFAESKVLVRRR---------------------GGEVEYILADEVDYMDVSPRQMVSVATAMIPFLEHDDANRALMGSNMMRQAVPLIKAEAPLVGTGMEFRAAVDAGDVVIATKPGVVTAVEANSVTIKN-DEGGDDLYFLEKFIRSNQGTSRNQKAVVSAGDKISIGQVIADGPSTQNGEMALGKNLLVAFMSWEGHNFEDAIILSQRLVQDDVLSSIHIEEYEVDARDTKLGPEEITRDIPNVSEEVLSDLDERGIIRIGAEVVPGDILVGKVTPKGETELTPEERLLRAIFGEKAREVRDTSLKVPHGEGGRIIDVKIQDIDEGYDLPAGVNQVVRVYVAQKRKIQDGDKLAGRHGNKGVISKILPVEDMPFLEDGTPVDIVLNPLGVPGRMNVGQVLETHLGWVAKSGWNIVGSDE----AWKVRMRDLGAESAEPGTRVATPVFDGAREEE---------IFGLLGSTLP-NQDGMQLVGPGGKAQLYDGRSGEPYRDGISVGYMYILKLHHLVDDKIHARSTGPYSMITQQPLGGKAQFGGQRFGEMEVWALEAYGAAYTLQELLTIKSDDVLGRVKVYEAIVKGENIPEPGIPESFKVLVKEMQSLCLNVEVLSSEGVAIALRD-TDEEVFRTAEELGINLSR-----------
>rpoB-casp15.194 BHPCOKBJ 00109 Nanopelagicales Nanopelagicaceae
-------------------------------------------VPNLLSLQLDSVDWLLGNDSWRSRLVVAEKAGRGEVPKTSGLEEIFEEISPIEDFQGTMSLSFRDHRFEP-----PKYSVAECKERDITYSAPLFVTAEFTNNITGEIKSQTVFMGDFPLMTPRGTFVINGTERVVVSQIVRSPGVYFER----TIEKSSDKDILTAKIIPSRGAWLEFEVDKKD----LVGVRIDRKRKQSVTIFLKALGWSE--EQILEQFGEFESIRATLE------KDNVNTQDEALLDIYRKLRPGEPPTKEAAQGLIENLYFNPKRYDLAKVGRFKVNKKLGLD------------------------LELSKGLLNIEDIVATIRYLVSLHNG-----DALMEYG-------KQVRVETDDIDHFGNRRLRTVGELIQNQVRTGLSRMERVVRERMTTQDVEAITPQTLINIRPVVASIKEFFGTSQLSQFMDQTNPLSGMTHKRRLSALGPGGLSRERAGFEVRDVHPSHYGRMCPIETPEGPNIGLIGSLATYARVTPFGFIETPYRKVLKGKVTD-QIDYLTADEEDEHVIAQANAPLTSDSHFAEPRVLVRRR---------------------GGEVEFIHADEVDYMDVSPRQMVSVATAMIPFLEHDDANRALMGSNMMRQAVPLIRAEAPFVGTGMEFRAAVDAGDVLLARNSGVVTEVSADEVTVMN-DDGTTEHYFLEKFTRSNQGTSRNQKVIVAQGNRIETGQVIADGPSTEKGEMALGKNLLVAFMSWEGHNYEDAIILSQRLVQDDVLTSIHIEEYEVDARDTKLGPEEITRDIPNVSEEVLADLDDRGIIRIGAEVVPGDILVGKVTPKGETELTPEERLLRAIFGEKAREVRDTSLKVPHGESGKVIDVRIQSAEDGYELPAGVNQIVRVFVAQKRKIQDGDKLAGRHGNKGVISKILPVEDMPFLEDGTPVDVVLNPLGVPGRMNVGQILETHLGWVAKSGWKLEG-NE----PWQKDLREHGFADAAANSKVATPVFDGAKEEE---------LIGLLSSTLP-NKDGMRLVGGNGKARLFDGRTGEPYKEEITVGYMYILKLHHLVDDKIHARSTGPYSMITQQPLGGKAQFGGQRFGEMEVWALEAYGAAYTLQELLTIKSDDVLGRVKLYEAIVKGENIPEPGIPESFKVLVKEMQSLCLNVEVLSSEGVAIEMRD-TDEEVFRAAEELGINLSRVEPSSVEEV--
>rpoB-casp40.272 DIKNKKJL 00156 Nanopelagicales Nanopelagicaceae
-------------------------------------------VPNLLSLQLESIDWLLGNDAWRARLNDAEKSNRGEVPKQSGLEEIFEEISPIEDFQGSMSLSFRDHRFEP-----PKYTIAECKERDITYAAPLFLTAEFTNNITGEIKSQTVFMGDFPLMTPRGTFVINGTERVVVSQIVRSPGVYFER----TIEKTSDKDIFTAKIIPSRGAWLEFEVDKKD----MVGVRIDRKRKQSVTIFLKALGWSS--AQILEQFGEFESIKLTLE------KDNVETQDEALLDIYRKLRPGEPPTKEAAQNLIENLYFNAKRYDLAKVGRFKINKKLGME------------------------LDLSRGLLTIEDIVGTIRYLVALHRG-----DALMEYG-------KEVRVETDDIDHFGNRRLRTVGELIQNQVRTGLSRMERVVRERMTTQDVEAITPQTLINIRPVVASIKEFFGTSQLSQFMDQTNPLSGMTHKRRLSALGPGGLSRERAGFEVRDVHPSHYGRMCPIETPEGPNIGLIGSLATYARVTPFGFIETPYRKVIDGKVSD-RIDYLTADEEDEHVIAQANAPLTDDNHFAEPRVLVRRR---------------------GGEVENIQSSEVDYMDVSPRQMVSVATAMIPFLEHDDANRALMGANMMRQAVPLVRAEAPLVGTGMEYRAAVDAGDVLLARKSGVVTEVSSDQVTVKY-NDGSTDIYFVEKFVRSNQGTSRNQKVVVSVGEKIEAGAVVADGASTEMGEMALGKNLLVAFMSWEGHNYEDAIILSQRLVQDDVLTSIHIEEYEVDARDTKLGAEEITRDIPNVSEEVLADLDERGIIRVGADVVPGDILVGKVTPKGETELTPEERLLRAIFGEKAREVRDTSLKVPHGESGKIIGVSIQDSAEGFELAAGVNQVVRVYVAQKRKIQDGDKLAGRHGNKGVISKILPVEDMPFLADGTPVDVVLNPLGVPGRMNVGQVLETHLGWVAKSGWKLEG-NE----EWQQSLRENGYAEAPANTKVATPVFDGTREEE---------LSGLLGSTLP-NKDGMRLIGADGKANLFDGRTGEPYKQPISVGYMYILKLHHLVDDKIHARSTGPYSMITQQPLGGKAQFGGQRFGEMEVWALEAYGAAYTLQELLTIKSDDVLGRVKVYEAIVKGENIPEPGIPESFKVLVKEMQSLCLNVEVLSSEGVAIEMRD-TDEEVFRTAEELGINLSRVEPSSVEEV--
>rpoB-casp150.71 ILGEEBNH 00340 Nanopelagicales Nanopelagicaceae
-------------------------------------------VPNLLSLQLDSVDWLLGNDSWRSRLVVAEKAGRGEVPKTSGLEEIFEEISPIEDFQGTMSLSFRDHRFEP-----PKYSVAECKERDITYSAPLFVTAEFTNNITGEIKSQTVFMGDFPLMTPRGTFVINGTERVVVSQIVRSPGVYFER----TIEKSSDKDILTAKIIPSRGAWLEFEVDKKD----LVGVRIDRKRKQSVTIFLKALGWSE--EQILEQFGEFESIRATLE------KDNVNTQDEALLDIYRKLRPGEPPTKEAAQGLIENLYFNPKRYDLAKVGRFKVNKKLGLD------------------------LELSKGLLNIEDIVATIRYLVSLHNG-----DALMEYG-------KQVRVETDDIDHFGNRRLRTVGELIQNQVRTGLSRMERVVRERMTTQDVEAITPQTLINIRPVVASIKEFFGTSQLSQFMDQTNPLSGMTHKRRLSALGPGGLSRERAGFEVRDVHPSHYGRMCPIETPEGPNIGLIGSLATYARVTPFGFIETPYRKVLKGKVTD-QIDYLTADEEDEHVIAQANAPLTSDSHFAEPRVLVRRR---------------------GGEVEFIHADEVDYMDVSPRQMVSVATAMIPFLEHDDANRALMGSNMMRQAVPLIRAEAPFVGTGMEFRAAVDAGDVLLARNSGVVTEVSADEVTVMN-DDGTTEHYFLEKFTRSNQGTSRNQKVIVAQGNRIETGQVIADGPSTEKGEMALGKNLLVAFMSWEGHNYEDAIILSQRLVQDDVLTSIHIEEYEVDARDTKLGPEEITRDIPNVSEEVLADLDDRGIIRIGAEVVPGDILVGKVTPKGETELTPEERLLRAIFGEKAREVRDTSLKVPHGESGKVIDVRIQSAEDGYELPAGVNQIVRVFVAQKRKIQDGDKLAGRHGNKGVISKILPVEDMPFLEDGTPVDVVLNPLGVPGRMNVGQILETHLGWVAKSGWKLEG-NE----PWQKDLREHGFADAAANSKVATPVFDGAKEEE---------LIGLLSSTLP-NKDGMRLVGGNGKARLFDGRTGEPYKEEITVGYMYILKLHHLVDDKIHARSTGPYSMITQQPLGGKAQFGGQRFGEMEVWALEAYGAAYTLQELLTIKSDDVLGRVKLYEAIVKGENIPEPGIPESFKVLVKEMQSLCLNVEVLSSEGVAIEMRD-TDEEVFRAAEELGINLSRVEPSSVEEV--
>rpoB-casp150.270 NHAHOOIE 00064 Nanopelagicales Nanopelagicaceae
-------------------------------------------VPNLLSLQLESIDWLLGNDAWRARLNDAEKSNRGEVPKQSGLEEIFEEISPIEDFQGSMSLSFRDHRFEP-----PKYTIAECKERDITYAAPLFLTAEFTNNITGEIKSQTVFMGDFPLMTPRGTFVINGTERVVVSQIVRSPGVYFER----TIEKTSDKDIFTAKIIPSRGAWLEFEVDKKD----MVGVRIDRKRKQSVTIFLKALGWSS--AQILEQFGEFESIKLTLE------KDNVETQDEALLDIYRKLRPGEPPTKEAAQNLIENLYFNAKRYDLAKVGRFKINKKLGME------------------------LDLSRGLLTIEDIVGTIRYLVALHRG-----DALMEYG-------KEVRVETDDIDHFGNRRLRTVGELIQNQVRTGLSRMERVVRERMTTQDVEAITPQTLINIRPVVASIKEFFGTSQLSQFMDQTNPLSGMTHKRRLSALGPGGLSRERAGFEVRDVHPSHYGRMCPIETPEGPNIGLIGSLATYARVTPFGFIETPYRKVIDGKVSD-RIDYLTADEEDEHVIAQANAPLTDDNHFAEPRVLVRRR---------------------GGEVENIQSSEVDYMDVSPRQMVSVATAMIPFLEHDDANRALMGANMMRQAVPLVRAEAPLVGTGMEYRAAVDAGDVLLARKSGVVTEVSSDQVTVKN-DDGSTDIYFVEKFVRSNQGTSRNQKVVVSVGEKIEAGAVVADGASTEMGEMALGKNLLVAFMSWEGHNYEDAIILSQRLVQDDVLTSIHIEEYEVDARDTKLGAEEITRDIPNVSEEVLADLDERGIIRVGADVVPGDILVGKVTPKGETELTPEERLLRAIFGEKAREVRDTSLKVPHGESGKIIGVSIQDSAEGFELAAGVNQVVRVYVAQKRKIQDGDKLAGRHGNKGVISKILPVEDMPFLADGTPVDVVLNPLGVPGRMNVGQVLETHLGWVAKSGWKLEG-NE----EWQQSLRENGYAEAPANTKVATPVFDGTREEE---------LSGLLGSTLP-NKDGMRLIGADGKANLFDGRTGEPYKQPISVGYMYILKLHHLVDDKIHARSTGPYSMITQQPLGGKAQFGGQRFGEMEVWALEAYGAAYTLQELLTIKSDDVLGRVKVYEAIVKGENIPEPGIPESFKVLVKEMQSLCLNVEVLSSEGVAIEMRD-TDEEVFRTAEELGINLSRVEPSSVEEV--
>rpoB-casp150.195 JBJEHMJG 00168 Nanopelagicales Nanopelagicaceae
-------------------------------------------VPNLLALQVESVDWLLGNDAWRTRIAAIDSMNRGEIPTTSGLEEIFEEISPIEDFQATMSLTFRDHRFEP-----PKYSIADCKERDMTYSQPLFVTAEFTNNVTGEIKSQTVFMGDFPVMTARGTFVINGTERVVVSQIVRSPGVYFEK----IIEKTSDKDVFTVKIIPSRGAWLEFEVDKKD----LVGVRIDRKRKQSVTVFLKALGWSE--EQILQEFGDFASIRATLE------KDTVKTQDEALLDIYRKLRPGEPPTKDAAQNLIENLYFNAKRYDLAKVGRFKVNKKLGLD------------------------LELKASILTISDIVATLRYLVALHRG-----DLLMNYG-------REVRVEKDDIDHFGNRRLRTVGELIQNQVRIGLSRMERVVRERMTTQDVEAITPQTLINIRPVVASIKEFFGTSQLSQFMDQTNPLSGLTHKRRLSALGPGGLSRDRAGFEVRDVHPSHYGRMCPIETPEGPNIGLIGSLATYGRVTAFGFIETPYRKVVKGRITD-QVDYLTADEEDEHIIAQANAPLTDDNHFAEARVLVRRR---------------------GGEVEYIPAEEVDYMDVSPRQMVSVATAMIPFLEHDDANRALMGSNMMRQSVPLMRAEAPLIGTGMEFRAAVDAGDVVVATKAGVVVEVSAEEVKVMA-DDSTYQTYSLHKFTRSNQGTSYNQKVVVTEGERVELGSVIADGPCTDMGEMALGKNLLVAFMSWEGHNYEDAIILSQRLVQDDVLTSIHIEEYEVDARDTKLGAEEITRDIPNVSEEILADLDERGIISVGADVVPGDILVGKVTPKGETELTPEERLLRAIFGEKAREVRDTSLKVPHGESGKVIGVKMFESEEGFELGAGINQLVRVYVAQKRKIQDGDKLAGRHGNKGVISKILPVEDMPFLEDGTPIDVVLNPLGVPGRMNVGQVLEMHLGWVAKTGWDLSGIDE----AWQNHIRAIGAETGAPGTKFATPVFDGALEEE---------ISGLLSSTLP-NRDGNQLIGRSGKAKLFDGRSGEPYPTPISVGYMYILKLHHLVDDKIHARSTGPYSMITQQPLGGKAQFGGQRFGEMEVWALEAYGAAYTLQELLTIKSDDVLGRVKVYEAIVKGENIPEPGIPESFKVLIKEMQSLCLNVEVLSSEGVAIELRD-TDEEVFRAAEELGINLSRVEPSSVEEI--
>rpoB-casp15.46 BLAOFFMM 00041 Nanopelagicales Nanopelagicaceae
-------------------------------------------VPNLLSLQLESIDWLLGNDAWRARLNDAEKSNRGEVPKQSGLEEIFEEISPIEDFQGSMSLSFRDHRFEP-----PKYTIAECKERDITYAAPLFLTAEFTNNITGEIKSQTVFMGDFPLMTPRGTFVINGTERVVVSQIVRSPGVYFER----TIEKTSDKDIFTAKIIPSRGAWLEFEVDKKD----MVGVRIDRKRKQSVTIFLKALGWSS--AQILEQFGEFESIKLTLE------KDNVETQDEALLDIYRKLRPGEPPTKEAAQNLIENLYFNAKRYDLAKVGRFKINKKLGME------------------------LDLSRGLLTIEDIVGTIRYLVALHRG-----DALMEYG-------KEVRVETDDIDHFGNRRLRTVGELIQNQVRTGLSRMERVVRERMTTQDVEAITPQTLINIRPVVASIKEFFGTSQLSQFMDQTNPLSGMTHKRRLSALGPGGLSRERAGFEVRDVHPSHYGRMCPIETPEGPNIGLIGSLATYARVTPFGFIETPYRKVIDGKVSD-RIDYLTADEEDEHVIAQANAPLTDDNHFAEPRVLVRRR---------------------GGEVENIQSSEVDYMDVSPRQMVSVATAMIPFLEHDDANRALMGANMMRQAVPLVRAEAPLVGTGMEYRAAVDAGDVLLARKSGVVTEVSSDQVTVKN-DDGSTDIYFVEKFVRSNQGTSRNQKVVVSVGEKIEAGAVVADGASTEMGEMALGKNLLVAFMSWEGHNYEDAIILSQRLVQDDVLTSIHIEEYEVDARDTKLGAEEITRDIPNVSEEVLADLDERGIIRVGADVVPGDILVGKVTPKGETELTPEERLLRAIFGEKAREVRDTSLKVPHGESGKIIGVSIQDSAEGFELAAGVNQVVRVYVAQKRKIQDGDKLAGRHGNKGVISKILPVEDMPFLADGTPVDVVLNPLGVPGRMNVGQVLETHLGWVAKSGWKLEG-NE----EWQQSLRENGYAEAPANTKVATPVFDGTREEE---------LSGLLGSTLP-NKDGMRLIGADGKANLFDGRTGEPYKQPISVGYMYILKLHHLVDDKIHARSTGPYSMITQQPLGGKAQFGGQRFGEMEVWALEAYGAAYTLQELLTIKSDDVLGRVKVYEAIVKGENIPEPGIPESFKVLVKEMQSLCLNVEVLSSEGVAIEMRD-TDEEVFRTAEELGINLSRVEPSSVEEV--
