# Supplementary material for: Genome-resolved insight into the reservoir of antibiotic resistance genes in aquatic microbial community
Source: Sci Rep. 2022 Dec 6;12:21047. doi: 10.1038/s41598-022-25026-3 (PMC9726936; doi:10.1038/s41598-022-25026-3)
Supplement: Supplementary file 4 — Supplementary Information 4. [file 41598_2022_25026_MOESM4_ESM.zip › Supplementary-Data-S2/rpoB.fasta]

>gb|CCP43410.1|+|Mycobacterium tuberculosis rpoB mutants conferring resistance to rifampicin [Mycobacterium tuberculosis H37Rv]
MADSRQSKTAASPSPSRPQSSSNNSVPGAPNRVSFAKLREPLEVPGLLDVQTDSFEWLIGSPRWRESAAERGDVNPVGGLEEVLYELSPIEDFSGSMSLSFSDPRFDDVKAPVDECKDKDMTYAAPLFVTAEFINNNTGEIKSQTVFMGDFPMMTEKGTFIINGTERVVVSQLVRSPGVYFDETIDKSTDKTLHSVKVIPSRGAWLEFDVDKRDTVGVRIDRKRRQPVTVLLKALGWTSEQIVERFGFSEIMRSTLEKDNTVGTDEALLDIYRKLRPGEPPTKESAQTLLENLFFKEKRYDLARVGRYKVNKKLGLHVGEPITSSTLTEEDVVATIEYLVRLHEGQTTMTVPGGVEVPVETDDIDHFGNRRLRTVGELIQNQIRVGMSRMERVVRERMTTQDVEAITPQTLINIRPVVAAIKEFFGTSQLSQFMDQNNPLSGLTHKRRLSALGPGGLSRERAGLEVRDVHPSHYGRMCPIETPEGPNIGLIGSLSVYARVNPFGFIETPYRKVVDGVVSDEIVYLTADEEDRHVVAQANSPIDADGRFVEPRVLVRRKAGEVEYVPSSEVDYMDVSPRQMVSVATAMIPFLEHDDANRALMGANMQRQAVPLVRSEAPLVGTGMELRAAIDAGDVVVAEESGVIEEVSADYITVMHDNGTRRTYRMRKFARSNHGTCANQCPIVDAGDRVEAGQVIADGPCTDDGEMALGKNLLVAIMPWEGHNYEDAIILSNRLVEEDVLTSIHIEEHEIDARDTKLGAEEITRDIPNISDEVLADLDERGIVRIGAEVRDGDILVGKVTPKGETELTPEERLLRAIFGEKAREVRDTSLKVPHGESGKVIGIRVFSREDEDELPAGVNELVRVYVAQKRKISDGDKLAGRHGNKGVIGKILPVEDMPFLADGTPVDIILNTHGVPRRMNIGQILETHLGWCAHSGWKVDAAKGVPDWAARLPDELLEAQPNAIVSTPVFDGAQEAELQGLLSCTLPNRDGDVLVDADGKAMLFDGRSGEPFPYPVTVGYMYIMKLHHLVDDKIHARSTGPYSMITQQPLGGKAQFGGQRFGEMECWAMQAYGAAYTLQELLTIKSDDTVGRVKVYEAIVKGENIPEPGIPESFKVLLKELQSLCLNVEVLSSDGAAIELREGEDEDLERAAANLGINLSRNESASVEDLA
>NP_215181.1 rpoB [Mycobacterium tuberculosis H37Rv]
MADSRQSKTAASPSPSRPQSSSNNSVPGAPNRVSFAKLREPLEVPGLLDVQTDSFEWLIGSPRWRESAAE
RGDVNPVGGLEEVLYELSPIEDFSGSMSLSFSDPRFDDVKAPVDECKDKDMTYAAPLFVTAEFINNNTGE
IKSQTVFMGDFPMMTEKGTFIINGTERVVVSQLVRSPGVYFDETIDKSTDKTLHSVKVIPSRGAWLEFDV
DKRDTVGVRIDRKRRQPVTVLLKALGWTSEQIVERFGFSEIMRSTLEKDNTVGTDEALLDIYRKLRPGEP
PTKESAQTLLENLFFKEKRYDLARVGRYKVNKKLGLHVGEPITSSTLTEEDVVATIEYLVRLHEGQTTMT
VPGGVEVPVETDDIDHFGNRRLRTVGELIQNQIRVGMSRMERVVRERMTTQDVEAITPQTLINIRPVVAA
IKEFFGTSQLSQFMDQNNPLSGLTHKRRLSALGPGGLSRERAGLEVRDVHPSHYGRMCPIETPEGPNIGL
IGSLSVYARVNPFGFIETPYRKVVDGVVSDEIVYLTADEEDRHVVAQANSPIDADGRFVEPRVLVRRKAG
EVEYVPSSEVDYMDVSPRQMVSVATAMIPFLEHDDANRALMGANMQRQAVPLVRSEAPLVGTGMELRAAI
DAGDVVVAEESGVIEEVSADYITVMHDNGTRRTYRMRKFARSNHGTCANQCPIVDAGDRVEAGQVIADGP
CTDDGEMALGKNLLVAIMPWEGHNYEDAIILSNRLVEEDVLTSIHIEEHEIDARDTKLGAEEITRDIPNI
SDEVLADLDERGIVRIGAEVRDGDILVGKVTPKGETELTPEERLLRAIFGEKAREVRDTSLKVPHGESGK
VIGIRVFSREDEDELPAGVNELVRVYVAQKRKISDGDKLAGRHGNKGVIGKILPVEDMPFLADGTPVDII
LNTHGVPRRMNIGQILETHLGWCAHSGWKVDAAKGVPDWAARLPDELLEAQPNAIVSTPVFDGAQEAELQ
GLLSCTLPNRDGDVLVDADGKAMLFDGRSGEPFPYPVTVGYMYIMKLHHLVDDKIHARSTGPYSMITQQP
LGGKAQFGGQRFGEMECWAMQAYGAAYTLQELLTIKSDDTVGRVKVYEAIVKGENIPEPGIPESFKVLLK
ELQSLCLNVEVLSSDGAAIELREGEDEDLERAAANLGINLSRNESASVEDLA
>casp15.16_BPOGFBEL_00909 Mycolicibacterium
MAVSSQSKTTTASSNPVPGAPNRISFAKLREPLEVPGLLDVQTDSFDWLIGAPRWRAIAEARGDVDPKGGLEEVLDELSPIEDFSGSMSLSFTDPRFDEVKAPVDECKDKDMTYAAPLFVTAEFINNNTGEIKSQTVFMGDFPMMTEKGTFIINGTERVVVSQLVRSPGVYFDESIDKSTEKLLHSVKVIPGRGAWLEFDVDKRDSVGVRIDRKRRQPVTTLLKALGWTNEQIRERFGFSEIMMATLEKDQNAGTDEALLDIYRKLRPGEPPTKESAQTLLENLFFKEKRYDLARVGRYKVNKKLGLNPGQPITNSTLTPEDIVATIEYLVRLHHAAETGSQATMTAPGGVEVPVEVDDIDHFGNRRLRTVGELIQNQIRVGLSRMERVVRERMTTQDVEAITPQTLINIRPVVAAIKEFFGTSQLSQFMDQNNPLSGLTHKRRLSALGPGGLSRERAGLEVRDVHSSHYGRMCPIETPEGPNIGLIGSLSVYARVNPFGFIETPYRKVVEGVVTDEVHYLTADEEDRHVVAQANSPTDASGRFTEPNVLVRRKGGEVEYVSANEVDFMDVSPRQMVSVATAMIPFLEHDDANRALMGANMQRQAVPLVRSEAPLVGTGMELRAAIDAGDVVVADKAGVVEEVSADYITVMADDGTRHSYRMRKFNRSNHGTCANQKPIVDAGQRVESGQVIADGPCTENGEMALGKNLLVAIMPWEGHNYEDAIILSSRLVEEDVLTSIHIEEHEIDARDTKLGAEEITRDIPNVSDEVLADLDERGIVRIGAEVRDGDVLVGKVTPKGETELTPEERLLRAIFGEKAREVRDTSLKVPHGESGKVIGIRVFSREDDDELPAGVNELVRVYVAQKRKISDGDKLAGRHGNKGVIGKILAQEDMPFLPDGTPVDIILNTHGVPRRMNIGQILETHLGWIAKTGWKVNGQQDWAKNLPANMLEAPADSIVSTPVFDGAREEELQGLLSSTLADRDGNVLVNADGKAMLYDGRSGEPFPYPVTVGYMYILKLHHLVDDKIHARSTGPYSMITQQPLGGKAQFGGQRFGEMECWAMQAYGAAYTLQELLTIKSDDTVGRVKVYEAIVKGENIPEPGIPESFKVLLKELQSLCLNVEVLSSDGAAIEMRDGDDEDLERAAANLGINLSRNESASVEDLA
>casp40.75_BGPOMPEL_03424 Mycolicibacterium
MAVSSQSKTTTASSNPVPGAPNRISFAKLREPLEVPGLLDVQTDSFDWLIGAPRWRAIAEARGDVDPKGGLEEVLDELSPIEDFSGSMSLSFTDPRFDEVKAPVDECKDKDMTYAAPLFVTAEFINNNTGEIKSQTVFMGDFPMMTEKGTFIINGTERVVVSQLVRSPGVYFDESIDKSTEKLLHSVKVIPGRGAWLEFDVDKRDSVGVRIDRKRRQPVTTLLKALGWTNEQIRERFGFSEIMMATLEKDQNAGTDEALLDIYRKLRPGEPPTKESAQTLLENLFFKEKRYDLARVGRYKVNKKLGLNPGQPITNSTLTPEDIVATIEYLVRLHHAAETGSQATMTAPGGVEVPVEVDDIDHFGNRRLRTVGELIQNQIRVGLSRMERVVRERMTTQDVEAITPQTLINIRPVVAAIKEFFGTSQLSQFMDQNNPLSGLTHKRRLSALGPGGLSRERAGLEVRDVHSSHYGRMCPIETPEGPNIGLIGSLSVYARVNPFGFIETPYRKVVEGVVTDEVHYLTADEEDRHVVAQANSPTDASGRFTEPNVLVRRKGGEVEYVSANEVDFMDVSPRQMVSVATAMIPFLEHDDANRALMGANMQRQAVPLVRSEAPLVGTGMELRAAIDAGDVVVADKAGVVEEVSADYITVMADDGTRHSYRMRKFNRSNHGTCANQKPIVDAGQRVESGQVIADGPCTENGEMALGKNLLVAIMPWEGHNYEDAIILSSRLVEEDVLTSIHIEEHEIDARDTKLGAEEITRDIPNVSDEVLADLDERGIVRIGAEVRDGDVLVGKVTPKGETELTPEERLLRAIFGEKAREVRDTSLKVPHGESGKVIGIRVFSREDDDELPAGVNELVRVYVAQKRKISDGDKLAGRHGNKGVIGKILAQEDMPFLPDGTPVDIILNTHGVPRRMNIGQILETHLGWIAKTGWKVNGQQDWAKNLPANMLEAPADSIVSTPVFDGAREEELQGLLSSTLADRDGNVLVNADGKAMLYDGRSGEPFPYPVTVGYMYILKLHHLVDDKIHARSTGPYSMITQQPLGGKAQFGGQRFGEMECWAMQAYGAAYTLQELLTIKSDDTVGRVKVYEAIVKGENIPEPGIPESFKVLLKELQSLCLNVEVLSSDGAAIEMRDGDDEDLERAAANLGINLSRNESASVEDLA
>casp150.119_KIBDMIMN_01850 Mycolicibacterium
MAVSSQSKTTTASSNPVPGAPNRISFAKLREPLEVPGLLDVQTDSFDWLIGAPRWRAIAEARGDVDPKGGLEEVLDELSPIEDFSGSMSLSFTDPRFDEVKAPVDECKDKDMTYAAPLFVTAEFINNNTGEIKSQTVFMGDFPMMTEKGTFIINGTERVVVSQLVRSPGVYFDESIDKSTEKLLHSVKVIPGRGAWLEFDVDKRDSVGVRIDRKRRQPVTTLLKALGWTNEQIRERFGFSEIMMATLEKDQNAGTDEALLDIYRKLRPGEPPTKESAQTLLENLFFKEKRYDLARVGRYKVNKKLGLNPGQPITNSTLTPEDIVATIEYLVRLHHAAETGSQATMTAPGGVEVPVEVDDIDHFGNRRLRTVGELIQNQIRVGLSRMERVVRERMTTQDVEAITPQTLINIRPVVAAIKEFFGTSQLSQFMDQNNPLSGLTHKRRLSALGPGGLSRERAGLEVRDVHSSHYGRMCPIETPEGPNIGLIGSLSVYARVNPFGFIETPYRKVVEGVVTDEVHYLTADEEDRHVVAQANSPTDASGRFTEPNVLVRRKGGEVEYVSANEVDFMDVSPRQMVSVATAMIPFLEHDDANRALMGANMQRQAVPLVRSEAPLVGTGMELRAAIDAGDVVVADKAGVVEEVSADYITVMADDGTRHSYRMRKFNRSNHGTCANQKPIVDAGQRVESGQVIADGPCTENGEMALGKNLLVAIMPWEGHNYEDAIILSSRLVEEDVLTSIHIEEHEIDARDTKLGAEEITRDIPNVSDEVLADLDERGIVRIGAEVRDGDVLVGKVTPKGETELTPEERLLRAIFGEKAREVRDTSLKVPHGESGKVIGIRVFSREDDDELPAGVNELVRVYVAQKRKISDGDKLAGRHGNKGVIGKILAQEDMPFLPDGTPVDIILNTHGVPRRMNIGQILETHLGWIAKTGWKVNGQQDWAKNLPANMLEAPADSIVSTPVFDGAREEELQGLLSSTLADRDGNVLVNADGKAMLYDGRSGEPFPYPVTVGYMYILKLHHLVDDKIHARSTGPYSMITQQPLGGKAQFGGQRFGEMECWAMQAYGAAYTLQELLTIKSDDTVGRVKVYEAIVKGENIPEPGIPESFKVLLKELQSLCLNVEVLSSDGAAIEMRDGDDEDLERAAANLGINLSRNESASVEDLA
>casp150.321_AAOHDCIL_01219 Acidimicrobiia;Microtrichales
VQRESFQWFLEEGLANTFRDISPIKDFSEKLQLELEFDPFDEDLRPPPKFTVEECKEKDMTYAAPVFVRARFLNGETGEIKEQTVFMGDFPVMTEKGTFIVNGTERVVVSQLVRSPGVIFEPGERYRLRNLTKHQLVKGTIHPYRGEWMEFDVEQRPGKDVTCGTRVARKRRLGIFTLLRALGYDEENAPGFLDQFVREFDFLEGQWDREREVAPTQDEALVEIYKRARPGEPSTVESARAYFRNAFFESRRYDLSRVGRYKLNRKLGAEVERIAEQFSLAGRTNLEGEPLLDLPEEGQHVLSRCEVLASITYMLNLVKQEPGYRLDDQDHFANRRIRSVGELIQNQVRIGLSRMERVVRERMTTQDVEAITPQTLINIRPVVAAIKEFFGTSQLSQFMDQVNPLSGLTHRRRLSALGPGGLSRERAGFEVRDVHFSHYGRMCPIETPEGPNIGLIGGLSTYARVNEFGFIETPYRRVEKGRVTGEIVYMAADEEENYVVAQANTPLDADGSFRDDRVLVRRSPQAASLDDLRKMLEQESFFGATTDIASVPPSEVDYMDVSPKQIVSVATALIPFLEHDDANRALMGANMQRQAVPLLRAEAPYIGTGIEQRAAHDAADLIEALDNGTVTDVTGELISVTYDKLGKKSHRLSKFRRSNQDTCINHRPRVVEGQKVKRGEVLADGPSTDHGELALGKNLLVAFMPWEGYNFEDAIILSERLVKDDVLTSIHIHVHQIDARDTKLGPEEISRDIPNLSDDILADLDERGIIRVGAEVGPSDVLVGKVTPKGETELTPEERLLRAIFGEKAREVRDTSLKVPHGESGKVIDVKVFNRDDGDELPPGVNQLVRVFVAQKRKISVGDKLAGRHGNKGVISKILPVEDMPYLADGTPVDIILNPLGVPSRMNVGQVLEAHLGYCARWGWTDPNTGEVIGAEPARGTEQKTRPNTAPATFVATPVFDGANWDEEEKSGKHPTIQQIFENLNPESVDGDRLIGSDGKTTLFNGRTGEAYDNPITVGYMYILKLAHLVDDKIHARSTGPYSMITQQPLGGKAQFGGQRFGEMEVWALEAYGAAYCLQELLTIKSDDVLGRIRVYEAIVKGDNIPEPGVPESFKVLMKEMQALCI
>casp15.34_GMIFFHNM_02119 Acidimicrobiia;Microtrichales
VQRDSFEWFLNEGLANTFRDISPIKDFSEALQLELEFDPFDEDLRPPPKFTVEECKEKDMTYAAPVFVRARFLNQHTGEIKEQTVFMGDFPVMTEKGTFIVNGTERVVVSQLVRSPGVIFEPGERYRLRNLTKHQLVKATIHPYRGEWMEFDVEQRPGKDVTCGTRVARKRRIGVFTLLRALGYDEENAPGFLDRFVRHFDFLEGQWDKERDVAPTREEALVEIYKRARPGEPPTVESARAYFRNAFFESRRYDLSRVGRYKLDRKLGDEVATLASTFGLDGIDLDGEPLIDLPSDDQHVLSRCEVLATVTYMLNLVKQEPGYRLDDQDHFANRRIRSVGELIQNQVRIGLSRMERVVRERMTTQDVEAITPQTLINIRPVVASIKEFFGTSQLSQFMDQVNPLSGLTHRRRLSALGPGGLSRERAGFEVRDVHFSHYGRMCPIETPEGPNIGLIGGLSSFARVNEFGFIETPYRKVVNGRVTDEIVYMAADEEEKYVVAQANAPLNPDGTFKNPKVLVRRSPQAASLDDLRKMLEQESFFGATTDISLVEPAEVDYMDVSPKQIVSVATALIPFLEHDDANRALMGANMQRQAVPLLRAEAPYIGTGIEARAAGDAADLISAEDDGTVLEVSGELITVQYKTLGKKSYRLSKFRRSNQDTCINHRPRVLKGDTVRTGDLLADGPSTDHGELALGKNLLVAFMPWEGYNFEDAIILSERLVRDDVLTSIHIHVHQIDARDTKLGPEEISRDIPNLSDDILADLDDRGIIRIGAEVGPSDVLVGKVTPKGETELTPEERLLRAIFGEKAREVRDTSLKVPHGESGKVIDVKVFNRDDGDELPPGVNQLVRVFVAQKRKISVGDKLAGRHGNKGVISKILPVEDMPYLADGTPVDIILNPLGVPSRMNVGQVLEAHLGYCARWGWTDPNTGKRVGDEPLRGIERKTRPNTDPATFVATPVFDGANWDEEEKSGRHPTIQQILANLEPESVDGDRLIGTNGKTTLYNGRTGEPYDNPITVGYMYILKLAHLVDDKIHARSTGPYSMITQQPLGGKAQFGGQRFGEMEVWALEAYGSAYCLQELLTIKSDDVLGRIKVYEAIVKGENIPEPGVPESFKVLMKEMQALCIN
>casp150.170_DIJFCLLN_02073 Acidimicrobiia;Microtrichales
VQRDSFEWFLNEGLANTFRDISPIKDFSEALQLELEFDPFDEDLRPPPKFTVEECKEKDMTYAAPVFVRARFLNQHTGEIKEQTVFMGDFPVMTEKGTFIVNGTERVVVSQLVRSPGVIFEPGERYRLRNLTKHQLVKATIHPYRGEWMEFDVEQRPGKDVTCGTRVARKRRIGVFTLLRALGYDEENAPGFLDRFVRHFDFLEGQWDKERDVAPTREEALVEIYKRARPGEPPTVESARAYFRNAFFESRRYDLSRVGRYKLDRKLGDEVATLASTFGLDGIDLDGEPLIDLPSDDQHVLSRCEVLATVTYMLNLVKQEPGYRLDDQDHFANRRIRSVGELIQNQVRIGLSRMERVVRERMTTQDVEAITPQTLINIRPVVASIKEFFGTSQLSQFMDQVNPLSGLTHRRRLSALGPGGLSRERAGFEVRDVHFSHYGRMCPIETPEGPNIGLIGGLSSFARVNEFGFIETPYRKVVNGRVTDEIVYMAADEEEKYVVAQANAPLNPDGTFKNPKVLVRRSPQAASLDDLRKMLEQESFFGATTDISLVEPAEVDYMDVSPKQIVSVATALIPFLEHDDANRALMGANMQRQAVPLLRAEAPYIGTGIEARAAGDAADLISAEDDGTVLEVSGELITVQYKTLGKKSYRLSKFRRSNQDTCINHRPRVLKGDTVRTGDLLADGPSTDHGELALGKNLLVAFMPWEGYNFEDAIILSERLVRDDVLTSIHIHVHQIDARDTKLGPEEISRDIPNLSDDILADLDDRGIIRIGAEVGPSDVLVGKVTPKGETELTPEERLLRAIFGEKAREVRDTSLKVPHGESGKVIDVKVFNRDDGDELPPGVNQLVRVFVAQKRKISVGDKLAGRHGNKGVISKILPVEDMPYLADGTPVDIILNPLGVPSRMNVGQVLEAHLGYCARWGWTDPNTGKRVGDEPLRGIERKTRPNTDPATFVATPVFDGANWDEEEKSGRHPTIQQILANLEPESVDGDRLIGTNGKTTLYNGRTGEPYDNPITVGYMYILKLAHLVDDKIHARSTGPYSMITQQPLGGKAQFGGQRFGEMEVWALEAYGSAYCLQELLTIKSDDVLGRIKVYEAIVKGENIPEPGVPESFKVLMKEMQALCIN
>casp150.29_EBLCMFDP_00090 Acidimicrobiia;TMED189
KDSFKWFIEEGLKEILDEISPIEDFSGRFSLEFLNHYFEEPLKTLEDCRITDSTFSKPLYVTAQFLDRETGQIKQQTVFLGDFPIMTDTGTFVINGTERVIVSQLVRSPGVYFSQEIDKTSDKDVYIGKMIPGRGAWLEFDTDKRDTLGVRVDRKRRQHITGFLMALDVIENKDQAIDLLGDYPSVRNTIERDPDTTREAALIDLYRKLRPGEPATVEAAKSLVKQMFYTPKRYDLTKVGRYKVEQKLGREYGEKDAETYTTEVDGMLRIDDMIDSIKYVIALHAGEKSFVNNLGKEIPVRLDDIDHFGNRRIRTVGELVQNQVRVGLSRLERVVRERMTTQEPEAITPQSLINIRPIQASLKEFFGTSQLSQFMDQPNPIAGLTHRRRLSALGPGGLSRERAGFEVRDVHPSHYGRMCPIETPEGPNIGLIGTLATYGRVNKFGFIETPYWKVENGVVKTNKAVYLTAAQEDEYTIAQANAPLKEDGSFKNKKVLCRQNGGEVAFVTDKEIDYMDVSPKQICSVTTALIPFLEHDDANRALMGSNMQRQAVPLVKTEAPYVGTGMEENVARDSGEALISSVHGEVQEVTGNEIVVKEEGTNKKFTYEVLKFKRSNQATSWNQKPLVRVGTKVKPGDVLADGPSTQGGELALGKNLLVGYMPWDGYNFEDSIVISERLVKEDVLTSVHIAEHEIEARDTKLGEEEITRDIPNVAEEVLMDLDEMGIVRIGAEVSPGDYLVGKVTPKGETELTPEERLLRAIFGEKAREVRDTSLRVPHGERGKVIDVQILKRDEGADLPPGVNQKVRVYVAIQRKIQVGDKLSGRHGNKGVISKILPIEDMPFMEDGTPLDIMLSPLGVPSRMNLGQILETHLGWAANQGWREYKGDSKAAKGAKPGTLVSTPVFDGADEDEIHEILRNVNPNRDGKLMIDEDGKATLYDGRTGEAFDSKITVGYGYILKLIHLVDEKIHARSTGPYSMITQQPLGGKAQFGGQRFGEMEVWALEAYGASYALQELLTIKSDDTVGRVKVYESIVKGDNIPEPGIPESFKVLLKEMQSLCLNVEILSAGEEISMKDISDEYVKTAETLGIDMTRPEQDQTEV
>casp150.86_CDLJGKJA_01375 Acidimicrobiia;UBA5794
RESFDAFLESGLKQMFDEVSPIEDFTGNLALELTDHRFDEPPLSIDEAKDRDSNYSRPLFVTARFLNKETGEIKEQQVFLGDFPMMTRNGTFIINGTERVVVSQLVRSPGVYFDQTIDKTSGRAVYASKVIPGRGAWLEFDIDKKETIGVRVDRKRRQFVTTFLRALSIAETDEEIIAILGDTELVRNTIAKDPTSTRDEALLDLYRKLRPGELTTVESARSLIKTLFRTPKRYDLTRVGRYKLNQKLTGDTGTEILENYIALEQGLLTDEDMVNTIKYLMGLHLGQEGFRVDDIDNFQNRRIRTVGELIQNQIRVGLTRLERVVRERMTTQDPEAITPQTLINIRPVVASIKEFFGTSQLSQFMDQPNPLASITHRRRLSALGPGGLSRERAGFEVRDVHPSHYGRMCPIETPEGPNIGLIGSLASYARVNRFGFIETPYRRVVKGRVTKQVDYLTAALEEGHIIAQANAPLDEDGTFSNDRVLVRKTGGEVDNVPGAQVDYMDVSPKQVVSVATALIPFLEHDDANRALMGSNMQRQAVPLITADAPLVGTGMEARAAVDSGEVVVSPVDGEVVTVTGTEIIIKESGTNKKHTLLLEKFERSNQGTCINQKPIVSEGDKVKTGQPIADGASTDGGELALGRNLMVAFMPWEGHNFEDAIVISERLVKKDILSSIHIEEHEIEARDTKLGAEEITRDIPNVAEEVLMDLDDRGIIRIGADVGPGDYLVGKVTPKGETELTPEERLLRAIFGEKAREVRDVSLKVPNGESGKAIAVKEFSREDGYDLPPGMNELVRVYVAKQRKISAGDKLAGRHGNKGVIAKILPEEDMPFFEDGTPVDILLSPLGVPSRMNLGQVLETHLGWAAATGWTPFDDLESPASKGAEPWTRVASPVFDGAHEDEVLKVLEHSNPNRDGFQLINSEGKGQLFDGRNGLPYDSPITVGYMYILKLVHLVDHKIHARSTGPYSMITQQPLGGKAQFGGQRFGEMEVWALEAYGAAYALQELLTIKSDDVRGRVKVYEAIVKGENIPEPGIPESFKVLVKEMQSLCLNVEMLSAGEEVELKDLEEDVFRTAQSLGIDISRPEKPDLETFEI
>casp15.155_JCHPDDHN_01472 Nanopelagicales;S36-B12
GLARHSFAKIREPLATPDLLALQKASFDWLLGREDWQAKVAAAIAAGNTEIPQVSGLTEIFEEISPIEDLAGMMSLSFRDHRFEPPKYTVEQCKEKDFTYAAPLFVTAEFMNNETGEIKSQTVFMGDFPLMTDKGTFIINGTERVVVSQLVRSPGAYFERSIDKATDKDVYTAKIIPSRGAWLEFEIDKKDLVAVRVDRKRKQPVSVLLKALGMTSEEIRERFGQYEVFMATMEKDTVESQDDALLDIYRKLRPGEPPTLENARNLIDNFYFNPKRYDLAKVGRYKVNRKLGLDLPLDQSVLTLEDVLATIEYLVRLHSELPTMEGPRGEVVVETDDIDHFGNRRLRTVGELIQNQIRTGLSRMERVVRERMTTQDVEAITPQTLINIRPVVAAIKEFFGTSQLSQFMDQTNPLAGLTHKRRLSALGPGGLSRERAGFEVRDVHPSHYGRMCPIETPEGPNIGLIGSLATYGRISPFGFVETPYRKVVNGKVTDQVDYMTADEEDRFVVAQANTPISDNGTMTEDRVLVRRKGGEVEYVKPTEVDYMDVSPRQLWSVATAMIPFLEHDDANRALMGSNMQRQAVPLLRAEAPLVGTGMEFRAAYDAGDMVLATKAGVVTEVSADLITVAEDGGEYTTYALDKFTRSNQGTCINQRPIVKEGDRVEVGQVLADGPSTDLGEMALGKNLLVAFMSWEGHNYEDAIILSQRLVQDDVLSSIHIEEHEIDARDTKLGPEEITRDIPNVAEEVLADLDERGIIRIGADVVPGDILVGKVTPKGETELTPEERLLRAIFGEKAREVRDTSLKVPHGESGKIIGVRVFDIDEGDELPPGVNRLVRVYIAQKRKITEGDKLAGRHGNKGVIAKILPVEDMPFLTDGTPVDIVLNPLGVPGRMNVGQVLETHLGWAAATGWEVDPTDPRVANLPEEVRAVEPRSRVATPVFDGAREEELSAILESTRPTSDGISLVNGNGKAELFDGRSGEPIPGEIAVGYMYILKLLHLVDDKIHARSTGPYSMITQQPLGGKAQFGGQRFGEMEVWALEAYGAAYALQELLTIKSDDVLGRVKVYEAIVKGENIPEPGIPESFKVLVKEMQSLCLNVEVLSSDGVAIEMKDSDEDVFRAAEELGIDLSRREPSSVEEL
>casp40.119_PFJHNACG_00793 Nanopelagicales;S36-B12
PLAVPDLLALQTSSFQWLLGRPEWQERVAAAIAAGNTEIPQASGLTEIFEEISPIEDFAGMMSLSFRDHRFEPSKYTVDQCREKDFTYAAPLFVTAEFMNNETGEIKSQTVFMGDFPLMTDKGTFIINGTERVVVSQLVRSPGAYFERSVDKSTDKDVYVGKLIPSRGAWLEFEIDKKDLVAVRVDRKRKQPVSVLLKALGMTTEQIVERFGQYETFMATLDKDHIATQEDALLDIYRKLRPGEPPTVENAKNLLDNFYFNPKRYDLAKVGRYKINKKLGLDLPLTQSVLTLEDILAAVEYIVRLHAGLPTMEGPRGEVSSETDDIDHFGNRRLRTVGELIQNQIRTGLSRMERVVRERMTTQDVEAITPQTLINIRPVVASIKEFFGTSQLSQFMDQTNPLAGLTHKRRLSALGPGGLSRERAGFEVRDVHPSHYGRMCPIETPEGPNIGLIGSLATYGRVNAFGFVETPYRKVIKGSVTDQMDYLTADEEDLYVIAQANTPIDADGKMQEDRVLVRRKGGDVDYVLPNDVDYMDVSPRQLWSVATAMIPFLEHDDANRALMGSNMQRQAVPLLRAEAPRVGTGMEFRSAYDAGDIVTALQDGAVTEVSANSVTIAYDDGGTYTHRLEKFHRSNQGTCFNQRPIVDEGEHVVKGQVLADGPSTDLGEMALGKNLLVAFMPWEGHNYEDAIILSQRLVQDDVLSSIHIEEHEVDARDTKLGPEEITRDIPNVSDEVLADLDERGIIRVGADVVPGDVLVGKVTPKGETELTPEERLLRAIFGEKAREVRDTSLKVPHGESGKIIEVRVFDSEEGDELPPGVNQLVRVYIAQKRKITEGDKLAGRHGNKGVISKILPVEDMPFLDDGTPVDIVLNPLGVPGRMNVGQILETHLGWAATAGWKVDPADPRAMRLPEQMHSAPRVSKVATPVFDGAREDELALLLESTLPTDDGFTLVGADGKAQLYDGRSGEPYPGRVSVGYIYILKLLHLVDDKIHARSTGPYSMITQQPLGGKAQFGGQRFGEMEVWALEAYGAAYALQELLTIKSDDVLGRVKVYEAIVKGENIPEPGIPESFKVLVKEMQSLCLNVEVLSSDGMSIEMRDSDDDVFRRAEELGIDLSRREPSSVDDL
>casp150.328_JHKHPBMJ_00305 Nanopelagicales;AcAMD-5
EVPNLLDLQIESFDWLMGNEKWQIRVKTALDAGRTDVPTTSGLTEIFEEISPIEDLAGSMSLSFRDHRFEPAKYTVEQCRDKDVTYAQPLFVTAEFINNETGEIKSQTVFMGDFPIMTKKGTFVINGTERVVVSQLVRSPGVYFEKSIDKATDKDLFTAKVIPSRGAWLEFGVDKKDLVGVRLDRKRKQSATVLLKALGMTTEQIATKFAKYPAILDTLAKDSVQTQEQALVDIYRKMRPGEPPTIEGGRNLIDNYYFNSKRYDLAKVGRYKVGKKLGSQLPLQQSTLTLDDICDTVEYIAALHAGITELTKTRGKTVVEIDDIDHFGNRRLRTVGELIQNQIRTGLSRMERVVRERMTTQDVEAITPQTLINIRPVVASIKEFFGTSQLSQFMDQTNPLAGLTHKRRLSALGPGGLSRERAGFEVRDVHPSHYGRMCPIETPEGPNIGLIGSLSSFARVNEFGFIETPYRKVSKGKVTNQISYLTADEEDRHVIAQANAALAADGTFSEERVLVRRKGGDVDFVLPDDVDFMDVSPRQVWSVATAMIPFLEHDDANRALMGSNMQRQSVPLIRAEAPLVGTGMEYRAAVDAGDVVVSEKAGVVSEISADTIDVANEDGSSTTYKVQKFRRSNQGTSYNQKPIVKEGEKIKANQVLADGPCTDGGEMALGRNLLVAYMPWEGHNYEDAIILNQRLVQDDILTSIHIEEHEIDARDTKLGAEEITRDLPNVSEEVLADLDDRGIIRIGAEVVPGDILVGKVTPKGETELTPEERLLRAIFGEKAREVRDTSLKVPHGESGTVIDIKVFEREHDDEMGPGVNQIVRVYIAQKRKITEGDKLAGRHGNKGVIAKILPAEDMPFLEDGTPVDIVLNPLGVPGRMNLGQVLEFHLGWLAKSGWDIEGSPKWAENIPDNMRKVPPNTKLATPVFDGARESEITGLMTASLPSSNGDRLIGSNGKARLFDGRSGEPFPMPIAVGYKYILKLLHLVDDKIHARSTGPYSMITQQPLGGKAQFGGQRFGEMEVWALEAYGAAYALQELLTIKSDDVLGRVKVYEAIVKGENIPEPGIPESFKVLVKEMQSLGLNVEVLSDDGQAIEMRDTDEDVFRTAEELGIDLSRREPSSVEEV
>casp40.59_OLFICONM_00210 Nanopelagicales;AcAMD-5
NLLDLQRESFEWLIGDPAWRARVQAAVDSGKTEVPRQSGLEEIFEEISPIEDVAGTMSLSFRDHRFEPPKNTIEQCRDKDATYSAALFVTAEFMNNETGEIKSQTVFMGDFPLMTNRGTFIINGTERVVVSQLVRSPGVYFEHEVDKATEKDLFTTKIIPSRGAWLEFDIDKKDTVGVRVDRKRRQPATTFLRAIGVPSEVIAERFGKFSAMANYFEKELPGTQDDALLDLYRKLRPGEPPTVEASRQLLDNLYFNRKRYDLAKVGRFKLNHKLGTQAPLTDSVLSLEDILTTVEYLVRLHAGDSEMKSQRGTVAVAFDDIDHFGNRRLRSVGELIQNQIRTGLSRMERVVRERMTTQDVEAITPQTLINIRPVVAALKEFFGTSQLSQFMDQTNPISGLTHKRRLSALGPGGLSRERAGFEVRDVHPSHYGRMCPIETPEGPNIGLIGSLATFARINEFGFVETPYRKVVNGVVTDKVDYLTAHDEDLHVIAQANAELDAKNAFKDERVLVRRKGGEVEFVPAADVNYMDVSPHQLWSVATSMIPFLEHDDANRALMGANMQRQAVPLIKTEAPFIGTGMELRAAVDAGDVIVAQNDGTVSHVSADVIKVTTATGEDVYRLRKFDRSNQGTCYNQRPIVSEGDKVAANEVIADGPSTDLGEMALGKNLLVAFMSWEGHNYEDAIILSQRMVQDDVLTSIHIEEYEIDARDTKLGPEEITRDIPNVSEEVLKDLDDRGIIRIGAEVVPGDVLVGKVTPKGETELTPEERLLRAIFGEKAREVRDTSLKVPHGEGGTVIAVREFYSSEGDELPAGVNQLVRVYLAQKRKITEGDKLAGRHGNKGVIARILPAEDMPFLADGTPVDIVLNPLGVPSRMNLGQVLETHLGWVAANGWSIEGNPDWAQHVSPEARTAPKRTRIATPVFNGVREEELTGLLQSATPSDEGYQLVNETGKANLFDGRSGEPFPEPIAVGYMYILKLHHLVDDKIHARSTGPYSMITQQPLGGKAQFGGQRFGEMEVWALEAYGASYALQELLTIKSDDVLGRVKVYEAIVKGENIPEPGIPESFKVLMKEMQSLCLNVEVLSTDGAAIEMKDQDEEIFRTAEELGIDLSRREPSSVEEV
>casp40.60_AFOEJPNM_00266 Nanopelagicales;Nanopelagicaceae
VPNLLSLQLDSVDWLLGNDSWRSRLVVAEKAGRGEVPKTSGLEEIFEEISPIEDFQGTMSLSFRDHRFEPPKYSVAECKERDITYSAPLFVTAEFTNNITGEIKSQTVFMGDFPLMTPRGTFVINGTERVVVSQIVRSPGVYFERTIEKSSDKDILTAKIIPSRGAWLEFEVDKKDLVGVRIDRKRKQSVTIFLKALGWSEEQILEQFGEFESIRATLEKDNVNTQDEALLDIYRKLRPGEPPTKEAAQGLIENLYFNPKRYDLAKVGRFKVNKKLGLDLELSKGLLNIEDIVATIRYLVSLHNGDALMEYGKQVRVETDDIDHFGNRRLRTVGELIQNQVRTGLSRMERVVRERMTTQDVEAITPQTLINIRPVVASIKEFFGTSQLSQFMDQTNPLSGMTHKRRLSALGPGGLSRERAGFEVRDVHPSHYGRMCPIETPEGPNIGLIGSLATYARVTPFGFIETPYRKVLKGKVTDQIDYLTADEEDEHVIAQANAPLTSDSHFAEPRVLVRRRGGEVEFIHADEVDYMDVSPRQMVSVATAMIPFLEHDDANRALMGSNMMRQAVPLIRAEAPFVGTGMEFRAAVDAGDVLLARNSGVVTEVSADEVTVMNDDGTTEHYFLEKFTRSNQGTSRNQKVIVAQGNRIETGQVIADGPSTEKGEMALGKNLLVAFMSWEGHNYEDAIILSQRLVQDDVLTSIHIEEYEVDARDTKLGPEEITRDIPNVSEEVLADLDDRGIIRIGAEVVPGDILVGKVTPKGETELTPEERLLRAIFGEKAREVRDTSLKVPHGESGKVIDVRIQSAEDGYELPAGVNQIVRVFVAQKRKIQDGDKLAGRHGNKGVISKILPVEDMPFLEDGTPVDVVLNPLGVPGRMNVGQILETHLGWVAKSGWKLEGNEPWQKDLREHGFADAAANSKVATPVFDGAKEEELIGLLSSTLPNKDGMRLVGGNGKARLFDGRTGEPYKEEITVGYMYILKLHHLVDDKIHARSTGPYSMITQQPLGGKAQFGGQRFGEMEVWALEAYGAAYTLQELLTIKSDDVLGRVKLYEAIVKGENIPEPGIPESFKVLVKEMQSLCLNVEVLSSEGVAIEMRDTDEEVFRAAEELGINLSRVEPSSVEEV
>casp40.83_IJKHHKDM_00156 Nanopelagicales;Nanopelagicaceae
SKSQAPKRISFAKIREPQEVPNLLAHQIESFDWLLGNAAWKTRLSEAEAAGRDDVPKQSGLQEIFEEISPIEDVQGTMSLSFRDHHFEEPKYTVTECKERDITYARPLFVTAEFMNNITGEIKSQTVFMGDFPLMTPRGTFVINGTERVVVSQLVRSPGVYFERTIEKSSDKDILTAKVIPSRGAWLEFEIDKKDFVGVRIDRKRKQSVTVFLKALGWSDEQVASEFGEFESMKNTLEKDTVHDQDNALLDIYRKMRPGEPPTKEAALQLIQNLYFNPKRYDLAKVGRYKINKKLGLKHELTQSLLSIEDIVATIRYLAALHRGDAFMDYGRQVQEAGREVRVEVDDIDHFGNRRLRSVGELIQNQVRIGLSRMERVVRERMTTQDVEAITPQTLINIRPVTASIKEFFGTSQLSQFMDQTNPLSGLTHKRRLSALGPGGLSRDRAGFEVRDVHPSHYGRMCPIETPEGPNIGLIGALATYARLTPFGFVETPYRKVVKGKVTDHVDYLTADQEDEHVIAQANAPLNDDNHFAESKVLVRRRGGEVEYILADEVDYMDVSPRQMVSVATAMIPFLEHDDANRALMGSNMMRQAVPLIKAEAPLVGTGMEFRAAVDAGDVVIATKPGVVTAVEANSVTIKNDEGGDDLYFLEKFIRSNQGTSRNQKAVVSAGDKISIGQVIADGPSTQNGEMALGKNLLVAFMSWEGHNFEDAIILSQRLVQDDVLSSIHIEEYEVDARDTKLGPEEITRDIPNVSEEVLSDLDERGIIRIGAEVVPGDILVGKVTPKGETELTPEERLLRAIFGEKAREVRDTSLKVPHGEGGRIIDVKIQDIDEGYDLPAGVNQVVRVYVAQKRKIQDGDKLAGRHGNKGVISKILPVEDMPFLEDGTPVDIVLNPLGVPGRMNVGQVLETHLGWVAKSGWNIVGSDEAWKVRMRDLGAESAEPGTRVATPVFDGAREEEIFGLLGSTLPNQDGMQLVGPGGKAQLYDGRSGEPYRDGISVGYMYILKLHHLVDDKIHARSTGPYSMITQQPLGGKAQFGGQRFGEMEVWALEAYGAAYTLQELLTIKSDDVLGRVKVYEAIVKGENIPEPGIPESFKVLVKEMQSLCLNVEVLSSEGVAIALRDTDEEVFRTAEELGINLSR
>casp15.194_BHPCOKBJ_00109 _Nanopelagicales;Nanopelagicaceae
VPNLLSLQLDSVDWLLGNDSWRSRLVVAEKAGRGEVPKTSGLEEIFEEISPIEDFQGTMSLSFRDHRFEPPKYSVAECKERDITYSAPLFVTAEFTNNITGEIKSQTVFMGDFPLMTPRGTFVINGTERVVVSQIVRSPGVYFERTIEKSSDKDILTAKIIPSRGAWLEFEVDKKDLVGVRIDRKRKQSVTIFLKALGWSEEQILEQFGEFESIRATLEKDNVNTQDEALLDIYRKLRPGEPPTKEAAQGLIENLYFNPKRYDLAKVGRFKVNKKLGLDLELSKGLLNIEDIVATIRYLVSLHNGDALMEYGKQVRVETDDIDHFGNRRLRTVGELIQNQVRTGLSRMERVVRERMTTQDVEAITPQTLINIRPVVASIKEFFGTSQLSQFMDQTNPLSGMTHKRRLSALGPGGLSRERAGFEVRDVHPSHYGRMCPIETPEGPNIGLIGSLATYARVTPFGFIETPYRKVLKGKVTDQIDYLTADEEDEHVIAQANAPLTSDSHFAEPRVLVRRRGGEVEFIHADEVDYMDVSPRQMVSVATAMIPFLEHDDANRALMGSNMMRQAVPLIRAEAPFVGTGMEFRAAVDAGDVLLARNSGVVTEVSADEVTVMNDDGTTEHYFLEKFTRSNQGTSRNQKVIVAQGNRIETGQVIADGPSTEKGEMALGKNLLVAFMSWEGHNYEDAIILSQRLVQDDVLTSIHIEEYEVDARDTKLGPEEITRDIPNVSEEVLADLDDRGIIRIGAEVVPGDILVGKVTPKGETELTPEERLLRAIFGEKAREVRDTSLKVPHGESGKVIDVRIQSAEDGYELPAGVNQIVRVFVAQKRKIQDGDKLAGRHGNKGVISKILPVEDMPFLEDGTPVDVVLNPLGVPGRMNVGQILETHLGWVAKSGWKLEGNEPWQKDLREHGFADAAANSKVATPVFDGAKEEELIGLLSSTLPNKDGMRLVGGNGKARLFDGRTGEPYKEEITVGYMYILKLHHLVDDKIHARSTGPYSMITQQPLGGKAQFGGQRFGEMEVWALEAYGAAYTLQELLTIKSDDVLGRVKLYEAIVKGENIPEPGIPESFKVLVKEMQSLCLNVEVLSSEGVAIEMRDTDEEVFRAAEELGINLSRVEPSSVEEV
>casp40.272_DIKNKKJL_00156 Nanopelagicales;Nanopelagicaceae
VPNLLSLQLESIDWLLGNDAWRARLNDAEKSNRGEVPKQSGLEEIFEEISPIEDFQGSMSLSFRDHRFEPPKYTIAECKERDITYAAPLFLTAEFTNNITGEIKSQTVFMGDFPLMTPRGTFVINGTERVVVSQIVRSPGVYFERTIEKTSDKDIFTAKIIPSRGAWLEFEVDKKDMVGVRIDRKRKQSVTIFLKALGWSSAQILEQFGEFESIKLTLEKDNVETQDEALLDIYRKLRPGEPPTKEAAQNLIENLYFNAKRYDLAKVGRFKINKKLGMELDLSRGLLTIEDIVGTIRYLVALHRGDALMEYGKEVRVETDDIDHFGNRRLRTVGELIQNQVRTGLSRMERVVRERMTTQDVEAITPQTLINIRPVVASIKEFFGTSQLSQFMDQTNPLSGMTHKRRLSALGPGGLSRERAGFEVRDVHPSHYGRMCPIETPEGPNIGLIGSLATYARVTPFGFIETPYRKVIDGKVSDRIDYLTADEEDEHVIAQANAPLTDDNHFAEPRVLVRRRGGEVENIQSSEVDYMDVSPRQMVSVATAMIPFLEHDDANRALMGANMMRQAVPLVRAEAPLVGTGMEYRAAVDAGDVLLARKSGVVTEVSSDQVTVKYNDGSTDIYFVEKFVRSNQGTSRNQKVVVSVGEKIEAGAVVADGASTEMGEMALGKNLLVAFMSWEGHNYEDAIILSQRLVQDDVLTSIHIEEYEVDARDTKLGAEEITRDIPNVSEEVLADLDERGIIRVGADVVPGDILVGKVTPKGETELTPEERLLRAIFGEKAREVRDTSLKVPHGESGKIIGVSIQDSAEGFELAAGVNQVVRVYVAQKRKIQDGDKLAGRHGNKGVISKILPVEDMPFLADGTPVDVVLNPLGVPGRMNVGQVLETHLGWVAKSGWKLEGNEEWQQSLRENGYAEAPANTKVATPVFDGTREEELSGLLGSTLPNKDGMRLIGADGKANLFDGRTGEPYKQPISVGYMYILKLHHLVDDKIHARSTGPYSMITQQPLGGKAQFGGQRFGEMEVWALEAYGAAYTLQELLTIKSDDVLGRVKVYEAIVKGENIPEPGIPESFKVLVKEMQSLCLNVEVLSSEGVAIEMRDTDEEVFRTAEELGINLSRVEPSSVEEV
>casp150.71_ILGEEBNH_00340 Nanopelagicales;Nanopelagicaceae
VPNLLSLQLDSVDWLLGNDSWRSRLVVAEKAGRGEVPKTSGLEEIFEEISPIEDFQGTMSLSFRDHRFEPPKYSVAECKERDITYSAPLFVTAEFTNNITGEIKSQTVFMGDFPLMTPRGTFVINGTERVVVSQIVRSPGVYFERTIEKSSDKDILTAKIIPSRGAWLEFEVDKKDLVGVRIDRKRKQSVTIFLKALGWSEEQILEQFGEFESIRATLEKDNVNTQDEALLDIYRKLRPGEPPTKEAAQGLIENLYFNPKRYDLAKVGRFKVNKKLGLDLELSKGLLNIEDIVATIRYLVSLHNGDALMEYGKQVRVETDDIDHFGNRRLRTVGELIQNQVRTGLSRMERVVRERMTTQDVEAITPQTLINIRPVVASIKEFFGTSQLSQFMDQTNPLSGMTHKRRLSALGPGGLSRERAGFEVRDVHPSHYGRMCPIETPEGPNIGLIGSLATYARVTPFGFIETPYRKVLKGKVTDQIDYLTADEEDEHVIAQANAPLTSDSHFAEPRVLVRRRGGEVEFIHADEVDYMDVSPRQMVSVATAMIPFLEHDDANRALMGSNMMRQAVPLIRAEAPFVGTGMEFRAAVDAGDVLLARNSGVVTEVSADEVTVMNDDGTTEHYFLEKFTRSNQGTSRNQKVIVAQGNRIETGQVIADGPSTEKGEMALGKNLLVAFMSWEGHNYEDAIILSQRLVQDDVLTSIHIEEYEVDARDTKLGPEEITRDIPNVSEEVLADLDDRGIIRIGAEVVPGDILVGKVTPKGETELTPEERLLRAIFGEKAREVRDTSLKVPHGESGKVIDVRIQSAEDGYELPAGVNQIVRVFVAQKRKIQDGDKLAGRHGNKGVISKILPVEDMPFLEDGTPVDVVLNPLGVPGRMNVGQILETHLGWVAKSGWKLEGNEPWQKDLREHGFADAAANSKVATPVFDGAKEEELIGLLSSTLPNKDGMRLVGGNGKARLFDGRTGEPYKEEITVGYMYILKLHHLVDDKIHARSTGPYSMITQQPLGGKAQFGGQRFGEMEVWALEAYGAAYTLQELLTIKSDDVLGRVKLYEAIVKGENIPEPGIPESFKVLVKEMQSLCLNVEVLSSEGVAIEMRDTDEEVFRAAEELGINLSRVEPSSVEEV
>casp150.270_NHAHOOIE_00064 Nanopelagicales;Nanopelagicaceae
VPNLLSLQLESIDWLLGNDAWRARLNDAEKSNRGEVPKQSGLEEIFEEISPIEDFQGSMSLSFRDHRFEPPKYTIAECKERDITYAAPLFLTAEFTNNITGEIKSQTVFMGDFPLMTPRGTFVINGTERVVVSQIVRSPGVYFERTIEKTSDKDIFTAKIIPSRGAWLEFEVDKKDMVGVRIDRKRKQSVTIFLKALGWSSAQILEQFGEFESIKLTLEKDNVETQDEALLDIYRKLRPGEPPTKEAAQNLIENLYFNAKRYDLAKVGRFKINKKLGMELDLSRGLLTIEDIVGTIRYLVALHRGDALMEYGKEVRVETDDIDHFGNRRLRTVGELIQNQVRTGLSRMERVVRERMTTQDVEAITPQTLINIRPVVASIKEFFGTSQLSQFMDQTNPLSGMTHKRRLSALGPGGLSRERAGFEVRDVHPSHYGRMCPIETPEGPNIGLIGSLATYARVTPFGFIETPYRKVIDGKVSDRIDYLTADEEDEHVIAQANAPLTDDNHFAEPRVLVRRRGGEVENIQSSEVDYMDVSPRQMVSVATAMIPFLEHDDANRALMGANMMRQAVPLVRAEAPLVGTGMEYRAAVDAGDVLLARKSGVVTEVSSDQVTVKNDDGSTDIYFVEKFVRSNQGTSRNQKVVVSVGEKIEAGAVVADGASTEMGEMALGKNLLVAFMSWEGHNYEDAIILSQRLVQDDVLTSIHIEEYEVDARDTKLGAEEITRDIPNVSEEVLADLDERGIIRVGADVVPGDILVGKVTPKGETELTPEERLLRAIFGEKAREVRDTSLKVPHGESGKIIGVSIQDSAEGFELAAGVNQVVRVYVAQKRKIQDGDKLAGRHGNKGVISKILPVEDMPFLADGTPVDVVLNPLGVPGRMNVGQVLETHLGWVAKSGWKLEGNEEWQQSLRENGYAEAPANTKVATPVFDGTREEELSGLLGSTLPNKDGMRLIGADGKANLFDGRTGEPYKQPISVGYMYILKLHHLVDDKIHARSTGPYSMITQQPLGGKAQFGGQRFGEMEVWALEAYGAAYTLQELLTIKSDDVLGRVKVYEAIVKGENIPEPGIPESFKVLVKEMQSLCLNVEVLSSEGVAIEMRDTDEEVFRTAEELGINLSRVEPSSVEEV
>casp150.195_JBJEHMJG_00168 Nanopelagicales;Nanopelagicaceae
VPNLLALQVESVDWLLGNDAWRTRIAAIDSMNRGEIPTTSGLEEIFEEISPIEDFQATMSLTFRDHRFEPPKYSIADCKERDMTYSQPLFVTAEFTNNVTGEIKSQTVFMGDFPVMTARGTFVINGTERVVVSQIVRSPGVYFEKIIEKTSDKDVFTVKIIPSRGAWLEFEVDKKDLVGVRIDRKRKQSVTVFLKALGWSEEQILQEFGDFASIRATLEKDTVKTQDEALLDIYRKLRPGEPPTKDAAQNLIENLYFNAKRYDLAKVGRFKVNKKLGLDLELKASILTISDIVATLRYLVALHRGDLLMNYGREVRVEKDDIDHFGNRRLRTVGELIQNQVRIGLSRMERVVRERMTTQDVEAITPQTLINIRPVVASIKEFFGTSQLSQFMDQTNPLSGLTHKRRLSALGPGGLSRDRAGFEVRDVHPSHYGRMCPIETPEGPNIGLIGSLATYGRVTAFGFIETPYRKVVKGRITDQVDYLTADEEDEHIIAQANAPLTDDNHFAEARVLVRRRGGEVEYIPAEEVDYMDVSPRQMVSVATAMIPFLEHDDANRALMGSNMMRQSVPLMRAEAPLIGTGMEFRAAVDAGDVVVATKAGVVVEVSAEEVKVMADDSTYQTYSLHKFTRSNQGTSYNQKVVVTEGERVELGSVIADGPCTDMGEMALGKNLLVAFMSWEGHNYEDAIILSQRLVQDDVLTSIHIEEYEVDARDTKLGAEEITRDIPNVSEEILADLDERGIISVGADVVPGDILVGKVTPKGETELTPEERLLRAIFGEKAREVRDTSLKVPHGESGKVIGVKMFESEEGFELGAGINQLVRVYVAQKRKIQDGDKLAGRHGNKGVISKILPVEDMPFLEDGTPIDVVLNPLGVPGRMNVGQVLEMHLGWVAKTGWDLSGIDEAWQNHIRAIGAETGAPGTKFATPVFDGALEEEISGLLSSTLPNRDGNQLIGRSGKAKLFDGRSGEPYPTPISVGYMYILKLHHLVDDKIHARSTGPYSMITQQPLGGKAQFGGQRFGEMEVWALEAYGAAYTLQELLTIKSDDVLGRVKVYEAIVKGENIPEPGIPESFKVLIKEMQSLCLNVEVLSSEGVAIELRDTDEEVFRAAEELGINLSRVEPSSVEEI
>casp15.46_BLAOFFMM_00041 Nanopelagicales;Nanopelagicaceae
VPNLLSLQLESIDWLLGNDAWRARLNDAEKSNRGEVPKQSGLEEIFEEISPIEDFQGSMSLSFRDHRFEPPKYTIAECKERDITYAAPLFLTAEFTNNITGEIKSQTVFMGDFPLMTPRGTFVINGTERVVVSQIVRSPGVYFERTIEKTSDKDIFTAKIIPSRGAWLEFEVDKKDMVGVRIDRKRKQSVTIFLKALGWSSAQILEQFGEFESIKLTLEKDNVETQDEALLDIYRKLRPGEPPTKEAAQNLIENLYFNAKRYDLAKVGRFKINKKLGMELDLSRGLLTIEDIVGTIRYLVALHRGDALMEYGKEVRVETDDIDHFGNRRLRTVGELIQNQVRTGLSRMERVVRERMTTQDVEAITPQTLINIRPVVASIKEFFGTSQLSQFMDQTNPLSGMTHKRRLSALGPGGLSRERAGFEVRDVHPSHYGRMCPIETPEGPNIGLIGSLATYARVTPFGFIETPYRKVIDGKVSDRIDYLTADEEDEHVIAQANAPLTDDNHFAEPRVLVRRRGGEVENIQSSEVDYMDVSPRQMVSVATAMIPFLEHDDANRALMGANMMRQAVPLVRAEAPLVGTGMEYRAAVDAGDVLLARKSGVVTEVSSDQVTVKNDDGSTDIYFVEKFVRSNQGTSRNQKVVVSVGEKIEAGAVVADGASTEMGEMALGKNLLVAFMSWEGHNYEDAIILSQRLVQDDVLTSIHIEEYEVDARDTKLGAEEITRDIPNVSEEVLADLDERGIIRVGADVVPGDILVGKVTPKGETELTPEERLLRAIFGEKAREVRDTSLKVPHGESGKIIGVSIQDSAEGFELAAGVNQVVRVYVAQKRKIQDGDKLAGRHGNKGVISKILPVEDMPFLADGTPVDVVLNPLGVPGRMNVGQVLETHLGWVAKSGWKLEGNEEWQQSLRENGYAEAPANTKVATPVFDGTREEELSGLLGSTLPNKDGMRLIGADGKANLFDGRTGEPYKQPISVGYMYILKLHHLVDDKIHARSTGPYSMITQQPLGGKAQFGGQRFGEMEVWALEAYGAAYTLQELLTIKSDDVLGRVKVYEAIVKGENIPEPGIPESFKVLVKEMQSLCLNVEVLSSEGVAIEMRDTDEEVFRTAEELGINLSRVEPSSVEEV
