# Supplementary material for: Genome-resolved insight into the reservoir of antibiotic resistance genes in aquatic microbial community
Source: Sci Rep. 2022 Dec 6;12:21047. doi: 10.1038/s41598-022-25026-3 (PMC9726936; doi:10.1038/s41598-022-25026-3)
Supplement: Supplementary file 4 — Supplementary Information 4. [file 41598_2022_25026_MOESM4_ESM.zip › Supplementary-Data-S2/rpsA.align.fas]

>WP016810233.1 rpsA Mycobacterium tuberculosis
MPSPTVTSPQVAVNDIGSSEDFLAAIDKTIKYFNDGDIVEGTIVKVDRDEVLLDIGYKTEGVIPARELSIKHDVDPNEVVSVGDEVEALVLTKEDKEGRLILSKKRAQYERAWGTIEALKEKAEAVKGTVIEVVKGGLILDIGLRGFLPASLVEMRRVRDLQPYIGKEIEAKIIELDKNRNNVVLSRRAWLEQTQSEVRSEFLNNLQKGTIRKGVVSSIVNFGAFVDLGGVDGLVHVSELSWKHIDHPSEVVQVGDEVTVEVLDVDMDRERVSLSLKATQEDPWRHFARTHAIGQIVPGKVTKLVPFGAFVRVEEGIEGLVHISELAERHVEVPDQVVAVGDDAMVKVIDIDLERRRISLSLKQANEDYTEEFDPAKYGMADSYDEQGNYIFPEGFDAETNEWLEGFEKQRAEWEARYAEAERRHKMHTAQMEKFAAAEAAGRGADDQSSASSAPSEKTAGGSLASDAQLAALREKLAGSA
>CCP44394.1 30S ribosomal protein S1 RpsA Mycobacterium tuberculosis H37Rv
MPSPTVTSPQVAVNDIGSSEDFLAAIDKTIKYFNDGDIVEGTIVKVDRDEVLLDIGYKTEGVIPARELSIKHDVDPNEVVSVGDEVEALVLTKEDKEGRLILSKKRAQYERAWGTIEALKEKDEAVKGTVIEVVKGGLILDIGLRGFLPASLVEMRRVRDLQPYIGKEIEAKIIELDKNRNNVVLSRRAWLEQTQSEVRSEFLNNLQKGTIRKGVVSSIVNFGAFVDLGGVDGLVHVSELSWKHIDHPSEVVQVGDEVTVEVLDVDMDRERVSLSLKATQEDPWRHFARTHAIGQIVPGKVTKLVPFGAFVRVEEGIEGLVHISELAERHVEVPDQVVAVGDDAMVKVIDIDLERRRISLSLKQANEDYTEEFDPAKYGMADSYDEQGNYIFPEGFDAETNEWLEGFEKQRAEWEARYAEAERRHKMHTAQMEKFAAAEAAGRGADDQSSASSAPSEKTAGGSLASDAQLAALREKLAGSA
>rpsA-casp15.16 BPOGFBEL 00251 Mycobacteriaceae
MPSPTVTSPQVAINDIGSAEDFLAAIDKTIKYFNDGDIVEGTIVKVDRDEVLLDIGYKTEGVIPSRELSIKHDVDPNEVVSVGDEIEALVLTKEDKEGRLILSKKRAQYERAWGTIEALKEKDEAVKGTVIEVVKGGLILDIGLRGFLPASLVEMRRVRDLQPYIGKEIEAKIIELDKNRNNVVLSRRAWLEQTQSEVRSEFLNQLVKGAVRKGVVSSIVNFGAFVDLGGVDGLVHVSELSWKHIDHPSEVVQVGDEVTVEVLDVDMDRERVSLSLKATQEDPWRHFARTHAIGQIVPGKVTKLVPFGAFVRVEEGIEGLVHISELSERHVEVPDQVVAVGDDAMVKVIDIDLERRRISLSLKQANEDYTEEFDPSKYGMADSYDEAGNYIFPEGFDAETNEWLEGFDKQRTEWEARYAEAERRHKMHTTQMEKFAAADAAAAKERPTSSSTSSSSGEEAGGSLASDAQLAALREKLAGNA
>rpsA-casp150.119 KIBDMIMN 00195 Mycobacteriaceae
MPSPTVTSPQVAINDIGSAEDFLAAIDKTIKYFNDGDIVEGTIVKVDRDEVLLDIGYKTEGVIPSRELSIKHDVDPNEVVSVGDEIEALVLTKEDKEGRLILSKKRAQYERAWGTIEALKEKDEAVKGTVIEVVKGGLILDIGLRGFLPASLVEMRRVRDLQPYIGKEIEAKIIELDKNRNNVVLSRRAWLEQTQSEVRSEFLNQLVKGAVRKGVVSSIVNFGAFVDLGGVDGLVHVSELSWKHIDHPSEVVQVGDEVTVEVLDVDMDRERVSLSLKATQEDPWRHFARTHAIGQIVPGKVTKLVPFGAFVRVEEGIEGLVHISELSERHVEVPDQVVAVGDDAMVKVIDIDLERRRISLSLKQANEDYTEEFDPSKYGMADSYDEAGNYIFPEGFDAETNEWLEGFDKQRTEWEARYAEAERRHKMHTTQMEKFAAADAAAAKERPTSSSTSSSSGEEAGGSLASDAQLAALREKLAGNA
>rpsA-casp40.75 BGPOMPEL 02025 Mycobacteriaceae
MPSPTVTSPQVAINDIGSAEDFLAAIDKTIKYFNDGDIVEGTIVKVDRDEVLLDIGYKTEGVIPSRELSIKHDVDPNEVVSVGDEIEALVLTKEDKEGRLILSKKRAQYERAWGTIEALKEKDEAVKGTVIEVVKGGLILDIGLRGFLPASLVEMRRVRDLQPYIGKEIEAKIIELDKNRNNVVLSRRAWLEQTQSEVRSEFLNQLVKGAVRKGVVSSIVNFGAFVDLGGVDGLVHVSELSWKHIDHPSEVVQVGDEVTVEVLDVDMDRERVSLSLKATQEDPWRHFARTHAIGQIVPGKVTKLVPFGAFVRVEEGIEGLVHISELSERHVEVPDQVVAVGDDAMVKVIDIDLERRRISLSLKQANEDYTEEFDPSKYGMADSYDEAGNYIFPEGFDAETNEWLEGFDKQRTEWEARYAEAERRHKMHTTQMEKFAAADAAAAKERPTSSSTSSSSGEEAGGSLASDAQLAALREKLAGNA
