# Supplementary material for: Genome-resolved insight into the reservoir of antibiotic resistance genes in aquatic microbial community
Source: Sci Rep. 2022 Dec 6;12:21047. doi: 10.1038/s41598-022-25026-3 (PMC9726936; doi:10.1038/s41598-022-25026-3)
Supplement: Supplementary file 4 — Supplementary Information 4. [file 41598_2022_25026_MOESM4_ESM.zip › Supplementary-Data-S2/rpsA.fasta]

>WP_016810233.1 rpsA [Mycobacterium tuberculosis]
MPSPTVTSPQVAVNDIGSSEDFLAAIDKTIKYFNDGDIVEGTIVKVDRDEVLLDIGYKTEGVIPARELSI
KHDVDPNEVVSVGDEVEALVLTKEDKEGRLILSKKRAQYERAWGTIEALKEKAEAVKGTVIEVVKGGLIL
DIGLRGFLPASLVEMRRVRDLQPYIGKEIEAKIIELDKNRNNVVLSRRAWLEQTQSEVRSEFLNNLQKGT
IRKGVVSSIVNFGAFVDLGGVDGLVHVSELSWKHIDHPSEVVQVGDEVTVEVLDVDMDRERVSLSLKATQ
EDPWRHFARTHAIGQIVPGKVTKLVPFGAFVRVEEGIEGLVHISELAERHVEVPDQVVAVGDDAMVKVID
IDLERRRISLSLKQANEDYTEEFDPAKYGMADSYDEQGNYIFPEGFDAETNEWLEGFEKQRAEWEARYAE
AERRHKMHTAQMEKFAAAEAAGRGADDQSSASSAPSEKTAGGSLASDAQLAALREKLAGSA
>CCP44394.1 30S ribosomal protein S1 RpsA [Mycobacterium tuberculosis H37Rv]
MPSPTVTSPQVAVNDIGSSEDFLAAIDKTIKYFNDGDIVEGTIVKVDRDEVLLDIGYKTEGVIPARELSI
KHDVDPNEVVSVGDEVEALVLTKEDKEGRLILSKKRAQYERAWGTIEALKEKDEAVKGTVIEVVKGGLIL
DIGLRGFLPASLVEMRRVRDLQPYIGKEIEAKIIELDKNRNNVVLSRRAWLEQTQSEVRSEFLNNLQKGT
IRKGVVSSIVNFGAFVDLGGVDGLVHVSELSWKHIDHPSEVVQVGDEVTVEVLDVDMDRERVSLSLKATQ
EDPWRHFARTHAIGQIVPGKVTKLVPFGAFVRVEEGIEGLVHISELAERHVEVPDQVVAVGDDAMVKVID
IDLERRRISLSLKQANEDYTEEFDPAKYGMADSYDEQGNYIFPEGFDAETNEWLEGFEKQRAEWEARYAE
AERRHKMHTAQMEKFAAAEAAGRGADDQSSASSAPSEKTAGGSLASDAQLAALREKLAGSA
>rpsA_casp15.16_BPOGFBEL_00251 Mycobacteriaceae
MPSPTVTSPQVAINDIGSAEDFLAAIDKTIKYFNDGDIVEGTIVKVDRDEVLLDIGYKTEGVIPSRELSIKHDVDPNEVVSVGDEIEALVLTKEDKEGRLILSKKRAQYERAWGTIEALKEKDEAVKGTVIEVVKGGLILDIGLRGFLPASLVEMRRVRDLQPYIGKEIEAKIIELDKNRNNVVLSRRAWLEQTQSEVRSEFLNQLVKGAVRKGVVSSIVNFGAFVDLGGVDGLVHVSELSWKHIDHPSEVVQVGDEVTVEVLDVDMDRERVSLSLKATQEDPWRHFARTHAIGQIVPGKVTKLVPFGAFVRVEEGIEGLVHISELSERHVEVPDQVVAVGDDAMVKVIDIDLERRRISLSLKQANEDYTEEFDPSKYGMADSYDEAGNYIFPEGFDAETNEWLEGFDKQRTEWEARYAEAERRHKMHTTQMEKFAAADAAAAKERPTSSSTSSSSGEEAGGSLASDAQLAALREKLAGNA
>rpsA_casp150.119_KIBDMIMN_00195 Mycobacteriaceae
MPSPTVTSPQVAINDIGSAEDFLAAIDKTIKYFNDGDIVEGTIVKVDRDEVLLDIGYKTEGVIPSRELSIKHDVDPNEVVSVGDEIEALVLTKEDKEGRLILSKKRAQYERAWGTIEALKEKDEAVKGTVIEVVKGGLILDIGLRGFLPASLVEMRRVRDLQPYIGKEIEAKIIELDKNRNNVVLSRRAWLEQTQSEVRSEFLNQLVKGAVRKGVVSSIVNFGAFVDLGGVDGLVHVSELSWKHIDHPSEVVQVGDEVTVEVLDVDMDRERVSLSLKATQEDPWRHFARTHAIGQIVPGKVTKLVPFGAFVRVEEGIEGLVHISELSERHVEVPDQVVAVGDDAMVKVIDIDLERRRISLSLKQANEDYTEEFDPSKYGMADSYDEAGNYIFPEGFDAETNEWLEGFDKQRTEWEARYAEAERRHKMHTTQMEKFAAADAAAAKERPTSSSTSSSSGEEAGGSLASDAQLAALREKLAGNA
>rpsA_casp40.75_BGPOMPEL_02025 Mycobacteriaceae
MPSPTVTSPQVAINDIGSAEDFLAAIDKTIKYFNDGDIVEGTIVKVDRDEVLLDIGYKTEGVIPSRELSIKHDVDPNEVVSVGDEIEALVLTKEDKEGRLILSKKRAQYERAWGTIEALKEKDEAVKGTVIEVVKGGLILDIGLRGFLPASLVEMRRVRDLQPYIGKEIEAKIIELDKNRNNVVLSRRAWLEQTQSEVRSEFLNQLVKGAVRKGVVSSIVNFGAFVDLGGVDGLVHVSELSWKHIDHPSEVVQVGDEVTVEVLDVDMDRERVSLSLKATQEDPWRHFARTHAIGQIVPGKVTKLVPFGAFVRVEEGIEGLVHISELSERHVEVPDQVVAVGDDAMVKVIDIDLERRRISLSLKQANEDYTEEFDPSKYGMADSYDEAGNYIFPEGFDAETNEWLEGFDKQRTEWEARYAEAERRHKMHTTQMEKFAAADAAAAKERPTSSSTSSSSGEEAGGSLASDAQLAALREKLAGNA
