# Supplementary material for: Genome-resolved insight into the reservoir of antibiotic resistance genes in aquatic microbial community
Source: Sci Rep. 2022 Dec 6;12:21047. doi: 10.1038/s41598-022-25026-3 (PMC9726936; doi:10.1038/s41598-022-25026-3)
Supplement: Supplementary file 4 — Supplementary Information 4. [file 41598_2022_25026_MOESM4_ESM.zip › Supplementary-Data-S2/rpsL.align.fas]

>WP003910993.1 rpsL Mycobacterium tuberculosis
------------------------------------------------------------------------------MPTIQQLVRKGRRDKISKVKTAALKGSPQRRGVCTRVYTTTPRKPNSALRKVARVKLTSQVEVTAYIPGEGHNLQEHSMVLVRGGRVKDLPGVRYKIIRGSLDTQGVKNRKQARSRYGAKKEKG
>rpsL-casp150.227 DGNEHBCO 00091 Ilumatobacteraceae
------------------------------------------------------------------------------MPTIQQLVRKGRRDKIAKVKTAALKGSPQRRGVCTRVYTTTPKKPNSALRKVARVKLTSQVEVTAYIPGEGHNLQEHSMVLVRGGRVKDLPGVRYKIIRGSLDTQGVKNRKQARSRYGAKKEK-
>rpsL-casp150.170 DIJFCLLN 02075 Ilumatobacteraceae
------------------------------------------------------------------------------MPTIQQLVRKGRAEKTTKTSTPALKGSPQRRGVCTRVYTTTPKKPNSALRKVARVRLTSGMEVTAYIPGEGHNLQEHSIVLVRGGRVKDLPGVRYKIIRGSLDTQGVKDRKQSRSRYGAKREK-
>rpsL-casp40.89 FEBIBLKI 01291 Ilumatobacteraceae
------------------------------------------------------------------------------MPTIQQLVRKGRSEKTDKTSTPALKGSPQRRGVCTRVYTTTPKKPNSALRKVARVRLTSGMEVTAYIPGEGHNLQEHSIVLVRGGRVKDLPGVRYKIVRGSLDTQGVKDRKQSRSRYGAKKEK-
>rpsL-casp15.105 FJCMFAHB 00089 Ilumatobacteraceae
------------------------------------------------------------------------------MPTIQQLVRKGRRDKIAKVKTAALKGSPQRRGVCTRVYTTTPKKPNSALRKVARVKLTSQVEVTAYIPGEGHNLQEHSMVLVRGGRVKDLPGVRYKIIRGSLDTQGVKNRKQARSRYGAKKEK-
>rpsL-casp15.34 GMIFFHNM 02121 Ilumatobacteraceae
------------------------------------------------------------------------------MPTIQQLVRKGRSEKTDKTSTPALKGSPQRRGVCTRVYTTTPKKPNSALRKVARVRLTSGMEVTAYIPGEGHNLQEHSIVLVRGGRVKDLPGVRYKIVRGSLDTQGVKDRKQSRSRYGAKKEK-
>rpsL-casp40.234 LILIOBCK 02740 Ilumatobacteraceae
------------------------------------------------------------------------------MPTIQQLVRKGRVEKSSKTTTPALKGSPQRRGVCTRVYTTTPKKPNSALRKVARVRLTSGMEVTAYIPGEGHNLQEHSIVLVRGGRVKDLPGVRYKIVRGSLDTQGVKDRKQARSRYGAKREK-
>rpsL-casp40.37 NAPHNPDA 01332 Ilumatobacteraceae
------------------------------------------------------------------------------MPTIQQLVRKGRQEKLAKSKTPALKGSPQRRGVCTRVYTTTPKKPNSALRKVARVRLSSGMEVTAYIPGVGHNLQEHSIVLVRGGRVKDLPGVRYKIIRGSLDTQGVKDRKQARSRYGAKKEK-
>rpsL-casp15.8 OFNDAEKK 00709 Ilumatobacteraceae
------------------------------------------------------------------------------MPTIQQLVRKGRQEKLVKSKTPALKGSPQRRGVCTRVYTTTPKKPNSALRKVARVRLSSGMEVTAYIPGVGHNLQEHSIVLVRGGRVKDLPGVRYKIIRGSLDTQGVKDRKQARSRYGAKKEK-
>rpsL-casp150.131 PHDGKFDF 01603 Ilumatobacteraceae
------------------------------------------------------------------------------MPTIQQLVRKGRRDKIAKVKTAALKGSPQRRGVCTRVYTTTPKKPNSALRKVARVKLTSQVEVTAYIPGEGHNLQEHSMVLVRGGRVKDLPGVRYKIIRGSLDTQGVKNRKQARSRYGAKKEK-
>rpsL-casp15.58 LLPDKCJL 02152 Ilumatobacteraceae
------------------------------------------------------------------------------MPTIQQLVRRGRAEKITKTSTPALKGSPQRRGVCTRVYTTTPKKPNSALRKVARVRLTSGMEVTAYIPGEGHNLQEHSIVLVRGGRVKDLPGVRYKIIRGSLDTQGVKNRKQSRSRYGTKREK-
>rpsL-casp150.321 AAOHDCIL 01217 Ilumatobacteraceae
------------------------------------------------------------------------------MPTIQQLVRQGRSSKFTKSKTPALKGSPQRRGVCTRVYTTTPKKPNSALRKVARVRLSSGVEVTAYIPGEGHNLQEHSIVLVRGGRVRDLPGVRYKIIRGALDAAGVKNRKQARSRYGAKVEK-
>rpsL-casp40.115 FGJFCIID 02238 Ilumatobacteraceae
MSSARAGSPRVQHPADNRAGKGYKAKKYRHIEKPHGQRVAVVRGALVTSQVPACSLAGARVAKIFRSLEVADKQRGQRVPTIQQLVRQGRSTKFTKSKTPALKGSPQRRGVCTRVYTNTPKKPNSALRKVARVRLSSGVEITAYIPGEGHNLQEHSIVLVRGGRVRDLPGVRYKIIRGALDAAGVKNRKQSRSSYGAKRVK-
>rpsL-casp150.247 FKMGFFPP 00259 Ilumatobacteraceae
------------------------------------------------------------------------------MPTIQQLIRQGRSSKSSKTKTPALKGSPQRRGVCTRVFTTTPKKPNSALRKVARVRLTSGIEITAYIPGEGHNLQEHSIVLVRGGRVRDLPGVRYKVIRGALDASGVKDRKQARSRYGAKRSK-
>rpsL-casp15.84 GJHOJHIB 01978 Ilumatobacteraceae
------------------------------------------------------------------------------MPTIQQLVRQGRTSKFTKSKTPALKGSPQRRGVCTRVYTTTPKKPNSALRKVARVRLSSGIEVTAYIPGEGHNLQEHSIVLVRGGRVRDLPGVRYKIIRGALDAAGVKNRKQARSRYGAKQEK-
>rpsL-casp40.42 HFONDKKB 02048 Ilumatobacteraceae
------------------------------------------------------------------------------MPTIQQLIRQGRSTKSTKTKTPALKGSPQRRGVCTRVFTTTPKKPNSALRKVARVRLTSGVEITAYIPGEGHNLQEHSIVLVRGGRVRDLPGVRYKVIRGALDAAGVKDRKQARSRYGAKKK--
>rpsL-casp15.93 HIKKLFKK 01194 Ilumatobacteraceae
------------------------------------------------------------------------------MPTIQQLIRQGRSSKSSKTKTPALKGSPQRRGVCTRVFTTTPKKPNSALRKVARVRLTSGVEITAYIPGEGHNLQEHSIVLVRGGRVRDLPGVRYKVIRGALDAAGVKDRKQSRSSYGAKKK--
>rpsL-casp150.11 HNLKOAJN 02413 Ilumatobacteraceae
------------------------------------------------------------------------------MPTIQQLIRQGRSSKSSKTKTPALKGSPQRRGVCTRVFTTTPKKPNSALRKVARVRLTSGVEITAYIPGEGHNLQEHSIVLVRGGRVRDLPGVRYKVIRGALDAAGVKDRKQSRSSYGAKKK--
>rpsL-casp15.62 IBKCJPBL 01642 Ilumatobacteraceae
------------------------------------------------------------------------------MPTIQQLIRQGRSSKSSKTKTPALKGSPQRRGVCTRVFTTTPKKPNSALRKVARVRLTSGVEITAYIPGEGHNLQEHSIVLVRGGRVRDLPGVRYKVIRGALDAAGVKDRKQSRSSYGAKKK--
>rpsL-casp40.149 IIFCEEOO 01617 Ilumatobacteraceae
------------------------------------------------------------------------------MPTIQQLVRQGRQSKFTKSKTPALKGSPQRRGVCTRVYTTTPKKPNSALRKVARVRLSSGVEVTAYIPGEGHNLQEHSIVLVRGGRVRDLPGVRYKIIRGALDAAGVKNRKQARSRYGAKAEK-
>rpsL-casp150.258 JCGEKFJP 01881 Ilumatobacteraceae
MSSARAGSPRVQHPADNRAGKGYKAKKYRHIEKPHGQRVAVVRGALVTSQVPACSLAGARVAKIFRSLEVADKQRGQRVPTIQQLVRQGRSTKFTKSKTPALKGSPQRRGVCTRVYTNTPKKPNSALRKVARVRLSSGVEITAYIPGEGHNLQEHSIVLVRGGRVRDLPGVRYKIIRGALDAAGVKNRKQSRSSYGAKRVK-
>rpsL-casp150.228 JMDAPDDI 01606 Ilumatobacteraceae
------------------------------------------------------------------------------MPTIQQLVRQGRQSKFTKSKTPALKGSPQRRGVCTRVYTTTPKKPNSALRKVARVRLSSGIEVTAYIPGEGHNLQEHSIVLVRGGRVRDLPGVRYKIIRGALDAAGVKNRKQARSRYGAKAEK-
>rpsL-casp40.212 JPIMPGCO 00126 Ilumatobacteraceae
------------------------------------------------------------------------------MPTIQQLIRQGRSSKSSKTKTPALKGSPQRRGVCTRVFTTTPKKPNSALRKVARVRLTSGVEITAYIPGEGHNLQEHSIVLVRGGRVRDLPGVRYKVIRGALDAAGVKDRKQSRSSYGAKKK--
>rpsL-casp150.152 KFPIEOKN 00091 Ilumatobacteraceae
------------------------------------------------------------------------------MPTIQQLVRQGRQSKFTKSKTPALKGSPQRRGVCTRVYTTTPKKPNSALRKVARVRLSSGVEVTAYIPGEGHNLQEHSIVLVRGGRVRDLPGVRYKIIRGALDAAGVKNRKQARSRYGAKAEK-
>rpsL-casp40.94 LHNFPNAA 00808 Ilumatobacteraceae
------------------------------------------------------------------------------MPTIQQLIRQGRSTKSTKTKTPALKGSPQRRGVCTRVFTTTPKKPNSALRKVARVRLTSGVEITAYIPGEGHNLQEHSIVLVRGGRVRDLPGVRYKVIRGALDAAGVKDRKQARSRYGAKKK--
>rpsL-casp40.234-2 LILIOBCK 01418 Ilumatobacteraceae
------------------------------------------------------------------------------MPTIQQLVRQGRSTKFTKSKTPALKGSPQRRGVCTRVYTNTPKKPNSALRKVARVRLSSGVEITAYIPGEGHNLQEHSIVLVRGGRVRDLPGVRYKIIRGALDAAGVKNRKQARSRYGAKRVK-
>rpsL-casp150.41 MMDJEGME 02164 Ilumatobacteraceae
------------------------------------------------------------------------------MPTIQQLVRQGRSTKFTKSKTPALKGSPQRRGVCTRVYTNTPKKPNSALRKVARVRLSSGVEITAYIPGEGHNLQEHSIVLVRGGRVRDLPGVRYKIIRGALDAAGVKNRKQARSRYGAKRVK-
>rpsL-casp15.191 NEIKJICO 01288 Ilumatobacteraceae
------------------------------------------------------------------------------MPTIQQLVRQGRSTKFTKSKTPALKGSPQRRGVCTRVYTNTPKKPNSALRKVARVRLSSGVEITAYIPGEGHNLQEHSIVLVRGGRVRDLPGVRYKIIRGALDAAGVKNRKQARSRYGAKRVK-
>rpsL-casp15.86 NLHDJPPL 01599 Ilumatobacteraceae
------------------------------------------------------------------------------MPTIQQLVRQGRQSKFTKSKTPALKGSPQRRGVCTRVYTTTPKKPNSALRKVARVRLSSGVEVTAYIPGEGHNLQEHSIVLVRGGRVRDLPGVRYKIIRGALDAAGVKNRKQARSRYGAKAEK-
>rpsL-casp15.71 PAOKAMJA 01446 Ilumatobacteraceae
------------------------------------------------------------------------------MPTIQQLIRQGRSSKSSKTKTPALKGSPQRRGVCTRVFTTTPKKPNSALRKVARVRLTSGVEITAYIPGEGHNLQEHSIVLVRGGRVRDLPGVRYKVIRGALDAAGVKDRKQSRSRYGAKKSK-
>rpsL-casp40.285 PDHOALJE 02082 Ilumatobacteraceae
------------------------------------------------------------------------------MPTIQQLVRQGRSTKFTKSKTPALKGSPQRRGVCTRVYTNTPKKPNSALRKVARVRLSSGVEITAYIPGEGHNLQEHSIVLVRGGRVRDLPGVRYKIIRGALDAAGVKNRKQARSRYGAKRVK-
>rpsL-casp40.75 BGPOMPEL 02881 Mycobacteriaceae
------------------------------------------------------------------------------MPTIQQLVRQGRTSKVTKSKTPALKGSPQRRGVCTRVYTTTPKKPNSALRKVARVRLNSGIEVTAYIPGEGHNLQEHSIVLVRGGRVRDLPGVRYKIIRGALDAVGVKNRKQSRSRYGAKKEK-
>rpsL-casp15.16 BPOGFBEL 02156 Mycobacteriaceae
------------------------------------------------------------------------------MPTIQQLVRQGRSTKFTKSKTPALKGSPQRRGVCTRVYTNTPKKPNSALRKVARVRLSSGVEITAYIPGEGHNLQEHSIVLVRGGRVRDLPGVRYKIIRGALDAAGVKNRKQARSRYGAKRVK-
>rpsL-casp150.119 KIBDMIMN 01862 Mycobacteriaceae
------------------------------------------------------------------------------MPTIQQLIRYGRSTKSSKTKTPALKGSPQRRGVCTRVFTTTPKKPNSALRKVARVRLTSGVEITAYIPGEGHNLQEHSIVLVRGGRVRDLPGVRYKVIRGALDAAGVKDRKQSRSRYGAKKK--
>rpsL-casp40.60 AFOEJPNM 00580 Nanopelagicaceae
------------------------------------------------------------------------------MPTIQQLVRQGRQSKFTKSKTPALKGSPQRRGVCTRVYTTTPKKPNSALRKVARVRLSSGIEVTAYIPGEGHNLQEHSIVLVRGGRVRDLPGVRYKIIRGALDAAGVKNRKQARSRYGAKAEK-
>rpsL-casp15.46 BLAOFFMM 00044 Nanopelagicaceae
------------------------------------------------------------------------------MPTIQQLVRQGRSTKFTKSKTPALKGSPQRRGVCTRVYTNTPKKPNSALRKVARVRLSSGVEITAYIPGEGHNLQEHSIVLVRGGRVRDLPGVRYKIIRGALDAAGVKNRKQARSRYGAKRVK-
>rpsL-casp40.272 DIKNKKJL 00159 Nanopelagicaceae
------------------------------------------------------------------------------MPTIQQLVRQGRSSKFTKSKTPALKGSPQRRGVCTRVYTTTPKKPNSALRKVARVRLSSGVEVTAYIPGEGHNLQEHSIVLVRGGRVRDLPGVRYKIIRGALDAAGVKNRKQARSRYGAKVEK-
>rpsL-casp40.83 IJKHHKDM 00159 Nanopelagicaceae
------------------------------------------------------------------------------MPTIQQLIRQGRSSKSSKTKTPALKGSPQRRGVCTRVFTTTPKKPNSALRKVARVRLTSGVEITAYIPGEGHNLQEHSIVLVRGGRVRDLPGVRYKVIRGALDAAGVKDRKQSRSSYGAKKK--
>rpsL-casp150.195 JBJEHMJG 00172 Nanopelagicaceae
------------------------------------------------------------------------------MPTIQQLVRQGRSTKFTKSKTPALKGSPQRRGVCTRVYTNTPKKPNSALRKVARVRLSSGVEITAYIPGEGHNLQEHSIVLVRGGRVRDLPGVRYKIIRGALDAAGVKNRKQARSRYGAKRVK-
>rpsL-casp150.270 NHAHOOIE 00067 Nanopelagicaceae
------------------------------------------------------------------------------MPTIQQLVQKGRQDKVSKSKAPALKGSPQRRGVCTRVYTTTPKKPNSALRKVARVRLTSGVEITAYIPGVGHNLQEHSIVLVRGGRVRDLPGVRYKVIRGALDTQGVKNRKQARSRYGAKKEKA
>rpsL-casp40.119 PFJHNACG 00804 Nanopelagicales S36-B12
------------------------------------------------------------------------------MPTIQQLIRQGRSTKSTKTKTPALKGSPQRRGVCTRVFTTTPKKPNSALRKVARVRLTSGVEITAYIPGEGHNLQEHSIVLVRGGRVRDLPGVRYKVIRGALDAAGVKDRKQARSRYGAKKK--
>rpsL-casp150.328 JHKHPBMJ 00202 Nanopelagicales AcAMD-5
------------------------------------------------------------------------------MPTIQQLVRQGRSSKFTKSKTPALKGSPQRRGVCTRVYTTTPKKPNSALRKVARVRLSSGVEVTAYIPGEGHNLQEHSIVLVRGGRVRDLPGVRYKIIRGALDAAGVKNRKQARSRYGAKVEK-
>rpsL-casp15.194 BHPCOKBJ 00113 Nanopelagicaceae
------------------------------------------------------------------------------MPTIQQLVRKGRSEKTDKTSTPALKGSPQRRGVCTRVYTTTPKKPNSALRKVARVRLTSGMEVTAYIPGEGHNLQEHSIVLVRGGRVKDLPGVRYKIVRGSLDTQGVKDRKQSRSRYGAKKEK-
>rpsL-casp40.204 KDIJKHBM 01258 Nanopelagicales AcAMD-5
------------------------------------------------------------------------------MPTIQQLVRKGRAEKTTKTSTPALKGSPQRRGVCTRVYTTTPKKPNSALRKVARVRLTSGMEVTAYIPGEGHNLQEHSIVLVRGGRVKDLPGVRYKIIRGSLDTQGVKDRKQSRSRYGAKREK-
