# Supplementary material for: Genome-resolved insight into the reservoir of antibiotic resistance genes in aquatic microbial community
Source: Sci Rep. 2022 Dec 6;12:21047. doi: 10.1038/s41598-022-25026-3 (PMC9726936; doi:10.1038/s41598-022-25026-3)
Supplement: Supplementary file 4 — Supplementary Information 4. [file 41598_2022_25026_MOESM4_ESM.zip › Supplementary-Data-S2/rpsL.fasta]

>WP_003910993.1 rpsL [Mycobacterium tuberculosis]
MPTIQQLVRKGRRDKISKVKTAALKGSPQRRGVCTRVYTTTPRKPNSALRKVARVKLTSQVEVTAYIPGE
GHNLQEHSMVLVRGGRVKDLPGVRYKIIRGSLDTQGVKNRKQARSRYGAKKEKG
>rpsL_casp150.321-AAOHDCIL_01217 Ilumatobacteraceae
MPTIQQLVRQGRSSKFTKSKTPALKGSPQRRGVCTRVYTTTPKKPNSALRKVARVRLSSGVEVTAYIPGEGHNLQEHSIVLVRGGRVRDLPGVRYKIIRGALDAAGVKNRKQARSRYGAKVEK
>rpsL_casp150.227-DGNEHBCO_00091 Ilumatobacteraceae
MPTIQQLVRKGRRDKIAKVKTAALKGSPQRRGVCTRVYTTTPKKPNSALRKVARVKLTSQVEVTAYIPGEGHNLQEHSMVLVRGGRVKDLPGVRYKIIRGSLDTQGVKNRKQARSRYGAKKEK
>rpsL_casp150.170-DIJFCLLN_02075 Ilumatobacteraceae
MPTIQQLVRKGRAEKTTKTSTPALKGSPQRRGVCTRVYTTTPKKPNSALRKVARVRLTSGMEVTAYIPGEGHNLQEHSIVLVRGGRVKDLPGVRYKIIRGSLDTQGVKDRKQSRSRYGAKREK
>rpsL_casp40.89-FEBIBLKI_01291 Ilumatobacteraceae
MPTIQQLVRKGRSEKTDKTSTPALKGSPQRRGVCTRVYTTTPKKPNSALRKVARVRLTSGMEVTAYIPGEGHNLQEHSIVLVRGGRVKDLPGVRYKIVRGSLDTQGVKDRKQSRSRYGAKKEK
>rpsL_casp40.115-FGJFCIID_02238 Ilumatobacteraceae
MSSARAGSPRVQHPADNRAGKGYKAKKYRHIEKPHGQRVAVVRGALVTSQVPACSLAGARVAKIFRSLEVADKQRGQRVPTIQQLVRQGRSTKFTKSKTPALKGSPQRRGVCTRVYTNTPKKPNSALRKVARVRLSSGVEITAYIPGEGHNLQEHSIVLVRGGRVRDLPGVRYKIIRGALDAAGVKNRKQSRSSYGAKRVK
>rpsL_casp15.105-FJCMFAHB_00089 Ilumatobacteraceae
MPTIQQLVRKGRRDKIAKVKTAALKGSPQRRGVCTRVYTTTPKKPNSALRKVARVKLTSQVEVTAYIPGEGHNLQEHSMVLVRGGRVKDLPGVRYKIIRGSLDTQGVKNRKQARSRYGAKKEK
>rpsL_casp150.247-FKMGFFPP_00259 Ilumatobacteraceae
MPTIQQLIRQGRSSKSSKTKTPALKGSPQRRGVCTRVFTTTPKKPNSALRKVARVRLTSGIEITAYIPGEGHNLQEHSIVLVRGGRVRDLPGVRYKVIRGALDASGVKDRKQARSRYGAKRSK
>rpsL_casp15.84-GJHOJHIB_01978 Ilumatobacteraceae
MPTIQQLVRQGRTSKFTKSKTPALKGSPQRRGVCTRVYTTTPKKPNSALRKVARVRLSSGIEVTAYIPGEGHNLQEHSIVLVRGGRVRDLPGVRYKIIRGALDAAGVKNRKQARSRYGAKQEK
>rpsL_casp15.34-GMIFFHNM_02121 Ilumatobacteraceae
MPTIQQLVRKGRSEKTDKTSTPALKGSPQRRGVCTRVYTTTPKKPNSALRKVARVRLTSGMEVTAYIPGEGHNLQEHSIVLVRGGRVKDLPGVRYKIVRGSLDTQGVKDRKQSRSRYGAKKEK
>rpsL_casp40.42-HFONDKKB_02048 Ilumatobacteraceae
MPTIQQLIRQGRSTKSTKTKTPALKGSPQRRGVCTRVFTTTPKKPNSALRKVARVRLTSGVEITAYIPGEGHNLQEHSIVLVRGGRVRDLPGVRYKVIRGALDAAGVKDRKQARSRYGAKKK
>rpsL_casp15.93-HIKKLFKK_01194 Ilumatobacteraceae
MPTIQQLIRQGRSSKSSKTKTPALKGSPQRRGVCTRVFTTTPKKPNSALRKVARVRLTSGVEITAYIPGEGHNLQEHSIVLVRGGRVRDLPGVRYKVIRGALDAAGVKDRKQSRSSYGAKKK
>rpsL_casp150.11-HNLKOAJN_02413 Ilumatobacteraceae
MPTIQQLIRQGRSSKSSKTKTPALKGSPQRRGVCTRVFTTTPKKPNSALRKVARVRLTSGVEITAYIPGEGHNLQEHSIVLVRGGRVRDLPGVRYKVIRGALDAAGVKDRKQSRSSYGAKKK
>rpsL_casp15.62-IBKCJPBL_01642 Ilumatobacteraceae
MPTIQQLIRQGRSSKSSKTKTPALKGSPQRRGVCTRVFTTTPKKPNSALRKVARVRLTSGVEITAYIPGEGHNLQEHSIVLVRGGRVRDLPGVRYKVIRGALDAAGVKDRKQSRSSYGAKKK
>rpsL_casp40.149-IIFCEEOO_01617 Ilumatobacteraceae
MPTIQQLVRQGRQSKFTKSKTPALKGSPQRRGVCTRVYTTTPKKPNSALRKVARVRLSSGVEVTAYIPGEGHNLQEHSIVLVRGGRVRDLPGVRYKIIRGALDAAGVKNRKQARSRYGAKAEK
>rpsL_casp150.258-JCGEKFJP_01881 Ilumatobacteraceae
MSSARAGSPRVQHPADNRAGKGYKAKKYRHIEKPHGQRVAVVRGALVTSQVPACSLAGARVAKIFRSLEVADKQRGQRVPTIQQLVRQGRSTKFTKSKTPALKGSPQRRGVCTRVYTNTPKKPNSALRKVARVRLSSGVEITAYIPGEGHNLQEHSIVLVRGGRVRDLPGVRYKIIRGALDAAGVKNRKQSRSSYGAKRVK
>rpsL_casp150.228-JMDAPDDI_01606 Ilumatobacteraceae
MPTIQQLVRQGRQSKFTKSKTPALKGSPQRRGVCTRVYTTTPKKPNSALRKVARVRLSSGIEVTAYIPGEGHNLQEHSIVLVRGGRVRDLPGVRYKIIRGALDAAGVKNRKQARSRYGAKAEK
>rpsL_casp40.212-JPIMPGCO_00126 Ilumatobacteraceae
MPTIQQLIRQGRSSKSSKTKTPALKGSPQRRGVCTRVFTTTPKKPNSALRKVARVRLTSGVEITAYIPGEGHNLQEHSIVLVRGGRVRDLPGVRYKVIRGALDAAGVKDRKQSRSSYGAKKK
>rpsL_casp150.152-KFPIEOKN_00091 Ilumatobacteraceae
MPTIQQLVRQGRQSKFTKSKTPALKGSPQRRGVCTRVYTTTPKKPNSALRKVARVRLSSGVEVTAYIPGEGHNLQEHSIVLVRGGRVRDLPGVRYKIIRGALDAAGVKNRKQARSRYGAKAEK
>rpsL_casp40.94-LHNFPNAA_00808 Ilumatobacteraceae
MPTIQQLIRQGRSTKSTKTKTPALKGSPQRRGVCTRVFTTTPKKPNSALRKVARVRLTSGVEITAYIPGEGHNLQEHSIVLVRGGRVRDLPGVRYKVIRGALDAAGVKDRKQARSRYGAKKK
>rpsL_casp40.234-LILIOBCK_01418 Ilumatobacteraceae
MPTIQQLVRQGRSTKFTKSKTPALKGSPQRRGVCTRVYTNTPKKPNSALRKVARVRLSSGVEITAYIPGEGHNLQEHSIVLVRGGRVRDLPGVRYKIIRGALDAAGVKNRKQARSRYGAKRVK
>rpsL_casp40.234-LILIOBCK_02740 Ilumatobacteraceae
MPTIQQLVRKGRVEKSSKTTTPALKGSPQRRGVCTRVYTTTPKKPNSALRKVARVRLTSGMEVTAYIPGEGHNLQEHSIVLVRGGRVKDLPGVRYKIVRGSLDTQGVKDRKQARSRYGAKREK
>rpsL_casp15.58-LLPDKCJL_02152 Ilumatobacteraceae
MPTIQQLVRRGRAEKITKTSTPALKGSPQRRGVCTRVYTTTPKKPNSALRKVARVRLTSGMEVTAYIPGEGHNLQEHSIVLVRGGRVKDLPGVRYKIIRGSLDTQGVKNRKQSRSRYGTKREK
>rpsL_casp150.41-MMDJEGME_02164 Ilumatobacteraceae
MPTIQQLVRQGRSTKFTKSKTPALKGSPQRRGVCTRVYTNTPKKPNSALRKVARVRLSSGVEITAYIPGEGHNLQEHSIVLVRGGRVRDLPGVRYKIIRGALDAAGVKNRKQARSRYGAKRVK
>rpsL_casp40.37-NAPHNPDA_01332 Ilumatobacteraceae
MPTIQQLVRKGRQEKLAKSKTPALKGSPQRRGVCTRVYTTTPKKPNSALRKVARVRLSSGMEVTAYIPGVGHNLQEHSIVLVRGGRVKDLPGVRYKIIRGSLDTQGVKDRKQARSRYGAKKEK
>rpsL_casp15.191-NEIKJICO_01288 Ilumatobacteraceae
MPTIQQLVRQGRSTKFTKSKTPALKGSPQRRGVCTRVYTNTPKKPNSALRKVARVRLSSGVEITAYIPGEGHNLQEHSIVLVRGGRVRDLPGVRYKIIRGALDAAGVKNRKQARSRYGAKRVK
>rpsL_casp15.86-NLHDJPPL_01599 Ilumatobacteraceae
MPTIQQLVRQGRQSKFTKSKTPALKGSPQRRGVCTRVYTTTPKKPNSALRKVARVRLSSGVEVTAYIPGEGHNLQEHSIVLVRGGRVRDLPGVRYKIIRGALDAAGVKNRKQARSRYGAKAEK
>rpsL_casp15.8-OFNDAEKK_00709 Ilumatobacteraceae
MPTIQQLVRKGRQEKLVKSKTPALKGSPQRRGVCTRVYTTTPKKPNSALRKVARVRLSSGMEVTAYIPGVGHNLQEHSIVLVRGGRVKDLPGVRYKIIRGSLDTQGVKDRKQARSRYGAKKEK
>rpsL_casp15.71-PAOKAMJA_01446 Ilumatobacteraceae
MPTIQQLIRQGRSSKSSKTKTPALKGSPQRRGVCTRVFTTTPKKPNSALRKVARVRLTSGVEITAYIPGEGHNLQEHSIVLVRGGRVRDLPGVRYKVIRGALDAAGVKDRKQSRSRYGAKKSK
>rpsL_casp40.285-PDHOALJE_02082 Ilumatobacteraceae
MPTIQQLVRQGRSTKFTKSKTPALKGSPQRRGVCTRVYTNTPKKPNSALRKVARVRLSSGVEITAYIPGEGHNLQEHSIVLVRGGRVRDLPGVRYKIIRGALDAAGVKNRKQARSRYGAKRVK
>rpsL_casp150.131-PHDGKFDF_01603 Ilumatobacteraceae
MPTIQQLVRKGRRDKIAKVKTAALKGSPQRRGVCTRVYTTTPKKPNSALRKVARVKLTSQVEVTAYIPGEGHNLQEHSMVLVRGGRVKDLPGVRYKIIRGSLDTQGVKNRKQARSRYGAKKEK
>rpsL_casp40.75-BGPOMPEL_02881 Mycobacteriaceae
MPTIQQLVRQGRTSKVTKSKTPALKGSPQRRGVCTRVYTTTPKKPNSALRKVARVRLNSGIEVTAYIPGEGHNLQEHSIVLVRGGRVRDLPGVRYKIIRGALDAVGVKNRKQSRSRYGAKKEK
>rpsL_casp15.16-BPOGFBEL_02156 Mycobacteriaceae
MPTIQQLVRQGRSTKFTKSKTPALKGSPQRRGVCTRVYTNTPKKPNSALRKVARVRLSSGVEITAYIPGEGHNLQEHSIVLVRGGRVRDLPGVRYKIIRGALDAAGVKNRKQARSRYGAKRVK
>rpsL_casp150.119-KIBDMIMN_01862 Mycobacteriaceae
MPTIQQLIRYGRSTKSSKTKTPALKGSPQRRGVCTRVFTTTPKKPNSALRKVARVRLTSGVEITAYIPGEGHNLQEHSIVLVRGGRVRDLPGVRYKVIRGALDAAGVKDRKQSRSRYGAKKK
>rpsL_casp40.60-AFOEJPNM_00580 Nanopelagicaceae
MPTIQQLVRQGRQSKFTKSKTPALKGSPQRRGVCTRVYTTTPKKPNSALRKVARVRLSSGIEVTAYIPGEGHNLQEHSIVLVRGGRVRDLPGVRYKIIRGALDAAGVKNRKQARSRYGAKAEK
>rpsL_casp15.194-BHPCOKBJ_00113 Nanopelagicaceae
MPTIQQLVRKGRSEKTDKTSTPALKGSPQRRGVCTRVYTTTPKKPNSALRKVARVRLTSGMEVTAYIPGEGHNLQEHSIVLVRGGRVKDLPGVRYKIVRGSLDTQGVKDRKQSRSRYGAKKEK
>rpsL_casp15.46-BLAOFFMM_00044 Nanopelagicaceae
MPTIQQLVRQGRSTKFTKSKTPALKGSPQRRGVCTRVYTNTPKKPNSALRKVARVRLSSGVEITAYIPGEGHNLQEHSIVLVRGGRVRDLPGVRYKIIRGALDAAGVKNRKQARSRYGAKRVK
>rpsL_casp40.272-DIKNKKJL_00159 Nanopelagicaceae
MPTIQQLVRQGRSSKFTKSKTPALKGSPQRRGVCTRVYTTTPKKPNSALRKVARVRLSSGVEVTAYIPGEGHNLQEHSIVLVRGGRVRDLPGVRYKIIRGALDAAGVKNRKQARSRYGAKVEK
>rpsL_casp40.83-IJKHHKDM_00159 Nanopelagicaceae
MPTIQQLIRQGRSSKSSKTKTPALKGSPQRRGVCTRVFTTTPKKPNSALRKVARVRLTSGVEITAYIPGEGHNLQEHSIVLVRGGRVRDLPGVRYKVIRGALDAAGVKDRKQSRSSYGAKKK
>rpsL_casp150.195-JBJEHMJG_00172 Nanopelagicaceae
MPTIQQLVRQGRSTKFTKSKTPALKGSPQRRGVCTRVYTNTPKKPNSALRKVARVRLSSGVEITAYIPGEGHNLQEHSIVLVRGGRVRDLPGVRYKIIRGALDAAGVKNRKQARSRYGAKRVK
>rpsL_casp150.270-NHAHOOIE_00067 Nanopelagicaceae
MPTIQQLVQKGRQDKVSKSKAPALKGSPQRRGVCTRVYTTTPKKPNSALRKVARVRLTSGVEITAYIPGVGHNLQEHSIVLVRGGRVRDLPGVRYKVIRGALDTQGVKNRKQARSRYGAKKEKA
>rpsL_casp40.119-PFJHNACG_00804 Nanopelagicales;S36-B12
MPTIQQLIRQGRSTKSTKTKTPALKGSPQRRGVCTRVFTTTPKKPNSALRKVARVRLTSGVEITAYIPGEGHNLQEHSIVLVRGGRVRDLPGVRYKVIRGALDAAGVKDRKQARSRYGAKKK
>rpsL_casp150.328-JHKHPBMJ_00202 Nanopelagicales;AcAMD-5
MPTIQQLVRQGRSSKFTKSKTPALKGSPQRRGVCTRVYTTTPKKPNSALRKVARVRLSSGVEVTAYIPGEGHNLQEHSIVLVRGGRVRDLPGVRYKIIRGALDAAGVKNRKQARSRYGAKVEK
>rpsL_casp40.204-KDIJKHBM_01258 Nanopelagicales;AcAMD-5
MPTIQQLVRKGRAEKTTKTSTPALKGSPQRRGVCTRVYTTTPKKPNSALRKVARVRLTSGMEVTAYIPGEGHNLQEHSIVLVRGGRVKDLPGVRYKIIRGSLDTQGVKDRKQSRSRYGAKREK
